# Supplementary material for: Navigating the complex terrain of motivated behavior: a bibliometric and neuroscientific perspective
Source: Front Behav Neurosci. 2024 Apr 26;18:1363856. doi: 10.3389/fnbeh.2024.1363856 (PMC11082395; doi:10.3389/fnbeh.2024.1363856)
Supplement: Supplementary file 1 [file Table_1.XLSX]

## Sheet: Nodes
Id	Authors	Title	Source title	Language of Original Document	Document Type	Conference name	Author Keywords	Index Keywords	Abstract	References	Reference list size	Cited by	Year	DOI	WC	In_net_Cited
1	Bash K.W.	An investigation into a possible organic basis for the hunger drive	Journal of Comparative Psychology	English	Article		HUNGER, THEORY; MOTOR AND GLANDULAR RESPONSES (INCL. EMOTION, SLEEP)		This experiment was planned to test the "organic drive" theory of motivation. Adult male rats subjected to vagectomy and sympathetic block were tested in activity cages, an obstruction box, and a maze to determine the effect of the operation upon motivated behavior. Although the operation isolated the stomach from the central nervous system and markedly changed the food behavior of the rats, a hu…		1	11	1939	10.1037/h0061206		0
2	Young P.T.	Studies of food preference, appetite and dietary habit. VIII. Food-seeking drives, palatability and the law of effect	Journal of Comparative and Physiological Psychology	English	Article		FOOD GOAL PALATABILITY; FOOD, PALATABILITY, &; LEARNING &; LEARNING, LAW OF EFFECT, EXPERIMENTAL, CRITIQUE; LEARNING, MAZE, &; MAZE LEARNING; MEMORY	Food; FOOD; article; food	The purpose of the present experiment was to study the motivational factors governing rate of running. In the first experiment of this article 14 rats were given a single run per day to sugar and 14 other rats were given a single daily run to casein, both groups being run in Young's preferference apparatus. Both groups had adequate maintenance diet in their home cages at all times, and were "depr…		1	2	1948	10.1037/h0056529		0
3	Stellar E.	The physiology of motivation	Psychological Review	English	Article		BIBLIOGRAPHIES, MOTIVATION; COMPLEX PROCESSES AND ORGANIZATIONS; MOTIVATION, PHYSIOLOGY OF	Behavior; Brain; BEHAVIOR; BRAIN/physiology; article; behavior; brain; BRAIN/physiology; physiology	With the assumption that the amount of motivated behavior is a function of the amount of activity in certain excitatory centers of the hypothalamus, a physiological theory of motivated behavior is presented along with supporting evidence from a variety of different motivating situations. The problem of learned motives is also considered. A section on theoretical advantages and limitations conclud…		1	373	1954	10.1037/h0060347	Psychiatry	11
4	Leary R.W.; Ruch T.C.	Activity, manipulation drive, and strength in monkeys subjected to low-level irradiation	Journal of Comparative and Physiological Psychology	English	Article		ACTIVITY, &; PHYSIOLOGICAL PSYCHOLOGY; RADIATION, &; STRENGTH, MONKEY	Animals; Background Radiation; Behavior; Drive; Haplorhini; X-Rays; animal; behavior; drive; Haplorhini; ionizing radiation; X ray	Tests of general activity, manipulation and weight-pulling in monkeys subjected to radiation varying from 200 r. to 400 r. showed decreases in activity, most striking in the 400 r. animals. Other activities tested also showed irradiation effects. "The results lend support to the hypothesis that lightly motivated behavior is more susceptible to stress than is highly motivated behavior." (PsycINFO …		1	4	1955	10.1037/h0048920	Neurosciences	0
5	BINDRA D.	Organization in emotional and motivated behaviour.	Canadian journal of psychology	English	Article			Behavior; Emotions; BEHAVIOR; EMOTIONS; article; behavior; emotion	[No abstract available]		1	1	1955	10.1037/h0083635		0
6	Stellar, E	MECHANISMS OF MOTIVATED BEHAVIOR	ACTA PSYCHOLOGICA	English	Article						0	1	1955		Psychology	0
7	MILLER, RE; MURPHY, JV; MIRSKY, IA	THE EFFECT OF CHLORPROMAZINE ON FEAR-MOTIVATED BEHAVIOR IN RATS	JOURNAL OF PHARMACOLOGY AND EXPERIMENTAL THERAPEUTICS	English	Article					BARTLETT M. S., 1937, J. Roy. Statist. Soc., (Suppl.), V4, P137; BLISS CI, 1952, STATISTICS BIOASSAY; BRADY JV, 1953, J COMP PHYSIOL PSYCH, V46, P307, DOI 10.1037/h0055599; COOK L, 1955, J PHARMACOL EXP THER, V113, P11; Edwards A. L., 1950, EXPT DESIGN PSYCHOL; Estes WK, 1941, J EXP PSYCHOL, V29, P390, DOI 10.1037/h0062283; HILL HE, 1954, P SOC EXP BIOL MED, V86, P881; Mowrer OH, 1950, LEARNING T…	11	74	1957		Pharmacology & Pharmacy	0
8	VOGEL, W; LAZARUS, RS; BAKER, RW	A COMPARISON OF FANTASY AND BEHAVIORAL INDEXES AS PREDICTORS OF EXTRINSICALLY MOTIVATED BEHAVIOR UNDER CONDITIONS INCLUDING A FAILURESTRESSOR	AMERICAN PSYCHOLOGIST	English	Meeting Abstract						0	1	1957		Psychology	0
9	Mover K.E.	The effects of shock on anxiety-motivated behavior in the rat	Journal of Genetic Psychology	English	Article			Animals; Anxiety; Anxiety Disorders; Humans; Motivation; Rats; Shock; Vestibular Function Tests; Vestibule, Labyrinth; animal; anxiety; anxiety disorder; human; motivation; rat; shock; vestibular test; vestibule	[No abstract available]		1	1	1957	10.1080/00221325.1957.10533047	Psychology	0
10	Moyer K.E.	Effect of adrenalectomy on anxiety motivated behavior	Journal of Genetic Psychology	English	Article			Adrenalectomy; Anxiety; Behavior; Humans; Motivation; adrenalectomy; anxiety; behavior; human; motivation	[No abstract available]		1	13	1958	10.1080/00221325.1958.10532369		0
11	SCHWARTZBAUM, JS	FURTHER ANALYSIS ON THE EFFECTS OF AMYGDALECTOMY IN MONKEYS ON REWARD DETERMINANTS OF FOOD MOTIVATED BEHAVIOR	AMERICAN PSYCHOLOGIST	English	Meeting Abstract						0	0	1958		Psychology	0
12	Maier N.R.F.; Ellen P.	The integrative value of concepts in frustration theory	Journal of Consulting Psychology	English	Article		FRUSTRATION, THEORY, INTEGRATIVE VALUE OF CONCEPT'S IN; THEORY & SYSTEMS		3 major concepts of frustration theory: frustration threshold; qualitative distinction between frustration-instigated behavior and motivated behavior, and principle of availability. There is need for more experiment. 28 refs. (PsycINFO Database Record (c) 2006 APA, all rights reserved). © 1959 American Psychological Association.		1	6	1959	10.1037/h0041685	Psychology	0
13	Bolles R.C.	Group and individual performance as a function of intensity and kind of deprivation	Journal of Comparative and Physiological Psychology	English	Article		DEPRIVATION, FOOD &; DRIVE, PERFORMANCE AFTER FOOD OR WATER DEPRIVATION; EMOTION; MOTIVATION &; WATER, PERFORMANCE IN DIFFERENT SITUATIONS	Motivation; MOTIVATION; article; motivation	Over 20 performance measurements were obtained from 51 albino rats tested in 6 different situations. Each animal was tested under 4 different motivation conditions, high and low hunger, and high and low thirst. The general finding is that group performance was not related in any consistent way either to the intensity or the kind of deprivation. Individual differences in performance were found to …		1	2	1959	10.1037/h0048582		0
14	Taeschler M.; Cerletti A.	Differential analysis of the effects of phenothiazine-tranquillizers on emotional and motor behaviour in experimental animals	Nature	English	Article				A RECENT communication1 pointed out that chlorpromazine simultaneously reduces emotional defæcation and ambulation in rats to the same degree. Ryall therefore concluded that the main behavioural effect of this drug in animal experiments is one of sedation and that the reduction in fear-motivated behaviour observed in animal experiments is secondary to the sedative action. © 1959 Nature Publishing…		1	1	1959	10.1038/184823a0		0
15	Smith Jr. O.A.; McFarland W.L.; Teitelbaum H.	Motivational concomitants of eating elicited by stimulation of the anterior thalamus	Journal of Comparative and Physiological Psychology	English	Article		BRAIN STIMULATION; EATING, THALAMIC STIMULATION &; THALAMUS, ANTERIOR, STIMULATION, EATING BEHAVIOR &	Hunger; Thalamus; HUNGER; THALAMUS/physiology; article; hunger; physiology; thalamus; THALAMUS/physiology	Electrodes were implanted in the diencephalon of 75 rats. Of these, 7 (with placements in anterior ventral and reticular nuclei) responded to stimulation by a seizure followed by a large increase in food intake. These Ss failed to increase the amount of lever pressing for food on a 4:1 ratio schedule. One S which was taught to push a panel for food did show an increased rate after stimulation. It…		1	8	1961	10.1037/h0047314		0
16	Van Sommers P.	Oxygen-motivated behavior in the goldfish, carassius auratus	Science	English	Article				Goldfish placed in deoxygenated water learned to interrupt a light beam in order to obtain brief exposure to aerated water. The training procedure brought this behavior under the control of arbitrary visual stimuli.		1	31	1962	10.1126/science.137.3531.678	Psychology	0
17	VANSOMMERS, P	OXYGEN-MOTIVATED BEHAVIOR IN GOLDFISH, CARASSIUS AURATUS	SCIENCE	English	Article					JONES JRE, 1947, J EXPTL BIOL, V29, P403; PROSSER C. L., 1957, PHYSIOL ZOOL, V30, P137; WHITMORE CECIL M., 1960, TRANS AMER FISH SOC, V89, P17, DOI 10.1577/1548-8659(1960)89[17:AROSAC]2.0.CO;2	3	9	1962	10.1126/science.137.3531.678	Multidisciplinary Sciences	0
18	ROBINSON, E	EFFECT OF AMYGDALECTOMY ON FEAR-MOTIVATED BEHAVIOR IN RATS	JOURNAL OF COMPARATIVE AND PHYSIOLOGICAL PSYCHOLOGY	English	Article					AMSEL A, 1953, J EXP PSYCHOL, V46, P243, DOI 10.1037/h0061459; Billingslea FY, 1942, J COMP PSYCHOL, V34, P203, DOI 10.1037/h0053947; BOVARD EW, 1961, EXPERIENTIA, V17, P1; BRADY JV, 1954, J COMP PHYSIOL PSYCH, V47, P179, DOI 10.1037/h0055426; Curti MW, 1942, J COMP PSYCHOL, V34, P51, DOI 10.1037/h0060432; Farris EJ, 1945, J COMP PSYCHOL, V38, P109, DOI 10.1037/h0062334; Hall CS, 1934, J COMP PSY…	15	67	1963	10.1037/h0045711	Psychology	3
19	VANDERWOLF, CH	THE EFFECT OF MEDIAL THALAMIC LESIONS ON PREVIOUSLY ESTABLISHED FEAR-MOTIVATED BEHAVIOR	CANADIAN JOURNAL OF PSYCHOLOGY	English	Article					COONS EE, 1960, J COMP PHYSIOL PSYCH, V53, P290, DOI 10.1037/h0043435; MEYER DR, 1960, PSYCHOL REV, V67, P224, DOI 10.1037/h0047166; VANDERWOLF CH, 1962, CAN J PSYCHOLOGY, V16, P318, DOI 10.1037/h0083259	3	25	1963	10.1037/h0101669	Psychology	0
20	RAY, OS	THE EFFECTS OF TRANQUILIZERS ON POSITIVELY AND NEGATIVELY MOTIVATED BEHAVIOR IN RATS	PSYCHOPHARMACOLOGIA	English	Article					BRADY JV, 1959, NEUROPSYCHOPHARMACOL, P275; COOK L, 1957, ANN NY ACAD SCI, V66, P740, DOI 10.1111/j.1749-6632.1957.tb40763.x; HERZ A, 1960, INT REV NEUROBIOLOGY, V2; HOFFMAN HS, 1960, RES B PENNA STATE U, V2; KIMBLE GA, 1955, J COMP PHYSIOL PSYCH, V48, P281, DOI 10.1037/h0047726; WEISSMAN A, 1959, J EXP ANAL BEHAV, V2, P271, DOI 10.1901/jeab.1959.2-271; WENZEL BM, J COMP PHYSL PSYCHOL, V52, P673	7	24	1963	10.1007/BF00405244	Psychology	0
21	Appel J.B.	Punishment and shock intensity	Science	English	Article			Behavior; Punishment; Shock; BEHAVIOR; PUNISHMENT; SHOCK; article; behavior; punishment; shock	The degree of suppression of on-going, food-motivated behavior induced by punishing electric shock was exponentially related to the intensity of the aversive stimulus. No evidence for recovery from these effects during punishment sessions was observed.		1	15	1963	10.1126/science.141.3580.528-a	Education & Educational Research	1
22	Ehrlich A.	Effects of tegmental lesions on motivated behavior in rats	Journal of Comparative and Physiological Psychology	English	Article		BEHAVIOR; BRAIN LESION, TEGMENTAL, &; CONDITIONING/OPERANT, &; LESIONS &; MOTIVATED BEHAVIOR, IN RAT; RAT/LEARNING IN, &; TEGMENTAL LESIONS; TEGMENTAL LESIONS, IN RAT		In bar pressing tests with either food or water as the motivator, tegmental operatees were deficient by comparison with normals (p <.002 for tests using a continuous-reinforcement schedule and p <.002 for tests using increasing ratios of reinforcement). However, in a straight alley, with food as the motivator, tegmental operatees ran faster than normals (p <.02); and, in situations in which food …		1	8	1963	10.1037/h0046754		1
23	VANSOMMERS, P	AIR-MOTIVATED BEHAVIOR IN TURTLE	JOURNAL OF COMPARATIVE AND PHYSIOLOGICAL PSYCHOLOGY	English	Article					Lumsden T., 1924, Journal of Physiology Cambridge, V58, P259; McCutcheon F. H., 1943, PHYSIOL ZOOL, V16, P255; PROSSER CL, 1961, COMPARATIVE ANIMAL P; SMITH HOBART M., 1958, TRANS KANSAS ACAD SCI, V61, P86, DOI 10.2307/3626743; VANSOMMERS P, UNPUBLISHED	5	7	1963	10.1037/h0047243	Psychology	0
24	Poschel B.P.H.	Effects of methamphetamine on hunger and thirst motivated variable-interval performance	Journal of Comparative and Physiological Psychology	English	Article		DRUGS, METHAMPHETAMINE, &; HUNGER &; METHAMPHETAMINE EFFECTS; RAT/DRUG EFFECTS IN, METHAMPHETAMINE, &; REINFORCEMENT, WI FOOD VS. WATER, &; THIRST MOTIVATED BEHAVIOR	Hunger; Methamphetamine; Motivation; Rats; Reinforcement (Psychology); Research; Thirst; EXPERIMENTAL LAB STUDY; HUNGER; METHAMPHETAMINE; MOTIVATION; RATS; REINFORCEMENT (PSYCHOLOGY); THIRST; methamphetamine; article; EXPERIMENTAL LAB STUDY; hunger; motivation; rat; reinforcement; research; thirst	2 groups of rats were trained to press a lever on a 40-sec., variable-interval, reinforcement schedule. One group was reinforced with food, the other with water. The drug methamphetamine selectively depressed food-reinforced responding, the degree of depression depending on dose. Responding for water was increased at these doses. On a 2nd measure (percentage of reinforcers consumed of those earne…		1	4	1963	10.1037/h0044921		0
25	Van Sommers P.	Air-motivated behavior in the turtle	Journal of Comparative and Physiological Psychology	English	Article		ANIMALS, TURTLE, OPERANT CONDITIONING OF, WITH AIR AS REWARD; CONDITIONING/OPERANT, WITH AIR AS REWARD, IN TURTLE; LEARNING; REINFORCEMENT, AIR AS, WITH TURTLE	Learning; LEARNING; article; learning	Immature turtles were trained to depress a lever to secure air while submerged in water. Rate of responding was inversely related to duration of exposure to air following each response. Periodic extinction produced a decline in rate during extinction and compensatory increase during continuous reinforcement. Ss responded less for air containing 10% carbon dioxide. Rate of responding increased whe…		1	2	1963	10.1037/h0047243		0
26	Ellen P.; Wilson A.S.; Powell E.W.	Septal inhibition and timing behavior in the rat	Experimental Neurology	English	Article			Behavior, Animal; Cerebral Cortex; Cerebral Ventricles; Corpus Callosum; Discrimination Learning; Gyrus Cinguli; Hippocampus; Physiology; Rats; Reinforcement (Psychology); Research; Stereotaxic Techniques; Thalamus; Time Perception; BEHAVIOR, ANIMAL; CEREBRAL CORTEX; CEREBRAL VENTRICLES; CORPUS CALLOSUM; DISCRIMINATION LEARNING; EXPERIMENTAL LAB STUDY; GYRUS CINGULI; HIPPOCAMPUS; PHYSIOLOGY; RATS…	The effects of septal, hippocampal, callosum-cingulate and isocortical lesions on the acquisition of spaced responding in a DRL reinforcement schedule were studied. Only in the case of the septal lesions was there evidence of impairment in the learning of the required temporal discrimination. This impairment was related to a loss of response inhibition and was manifest by the animals with septal …		1	131	1964	10.1016/0014-4886(64)90089-5	Psychology	3
27	APPEL, JB	ANALYSIS OF AVERSIVELY MOTIVATED BEHAVIOR	ARCHIVES OF GENERAL PSYCHIATRY	English	Review					ANNAU Z, 1961, J COMP PHYSIOL PSYCH, V54, P428, DOI 10.1037/h0042199; APPEL JB, 1961, SCIENCE, V133, P36, DOI 10.1126/science.133.3445.36; APPEL JB, 1963, SCIENCE, V141, P528, DOI 10.1126/science.141.3580.528-a; APPEL JB, 1963, PSYCHOPHARMACOLOGIA, V4, P148, DOI 10.1007/BF00413332; APPEL JB, 1960, J EXP ANAL BEHAV, V3, P349, DOI 10.1901/jeab.1960.3-349; APPEL JB, 1960, J EXP ANAL BEHAV, V3, P35, …	55	5	1964		Psychiatry	0
28	Appel J.B.	Analysis of Aversively Motivated Behavior: A Review	Archives of General Psychiatry	English	Article			Avoidance Learning; Behavior; Conditioning (Psychology); Extinction, Psychological; Motivation; Punishment; Reinforcement (Psychology); Research; AVOIDANCE LEARNING; BEHAVIOR; CONDITIONING (PSYCHOLOGY); EXPERIMENTAL LAB STUDY; EXTINCTION (PSYCHOLOGY); MOTIVATION; PUNISHMENT; REINFORCEMENT (PSYCHOLOGY); REVIEW; avoidance behavior; behavior; conditioning; EXPERIMENTAL LAB STUDY; motivation; punishm…	[No abstract available]		1	3	1964	10.1001/archpsyc.1964.01720190073010		0
29	McFarland D.J.	The effect of hunger on thirst motivated behaviour in the barbary dove	Animal Behaviour	English	Article			Animals; Birds; Female; Hunger; Male; Motivation; Psychophysiology; Thirst; animal; article; bird; female; hunger; male; motivation; psychophysiology; thirst	[No abstract available]		1	19	1965	10.1016/0003-3472(65)90048-5	Psychology	0
30	SCHWARTZBAUM, JS; DONOVICK, PJ	AN ARTIFACT IN THE USE OF BRAIN-STIMULATION WITH SHOCK-MOTIVATED BEHAVIOR	PSYCHONOMIC SCIENCE	English	Article					BRADY JV, 1960, J COMP PHYSIOL PSYCH, V53, P128, DOI 10.1037/h0040827; GODDARD GV, 1964, J COMP PHYSIOL PSYCH, V58, P23, DOI 10.1037/h0049256; KASPER P, 1964, PSYCHON SCI, V1, P219, DOI 10.3758/BF03342876; SCHWARTZBAUM JS, 1964, PSYCHON SCI, V1, P145, DOI 10.3758/BF03342834; SCHWARTZBAUM JS, 1964, J COMP PHYSIOL PSYCH, V57, P257, DOI 10.1037/h0039921	5	9	1965	10.3758/BF03343396	Psychology	0
31	GYLYS, JA	CHLORPHENTERMINE AND FOOD MOTIVATED BEHAVIOR IN RAT	FEDERATION PROCEEDINGS	English	Meeting Abstract						0	0	1965		Endocrinology & Metabolism	0
32	ROBINSON, E	THE EFFECT OF CHLORPROMAZINE ON FEAR-MOTIVATED BEHAVIOR OF AMYGDALECTOMIZED RATS	PSYCHOLOGICAL RECORD	English	Article					BRADY JV, 1954, J COMP PHYSIOL PSYCH, V47, P179, DOI 10.1037/h0055426; GODDARD GV, 1964, PSYCHOL BULL, V62, P89, DOI 10.1037/h0044853; HORVATH FE, 1963, J COMP PHYSIOL PSYCH, V56, P380, DOI 10.1037/h0041108; ROBINSON E, 1963, J COMP PHYSIOL PSYCH, V56, P814, DOI 10.1037/h0045711; SCHWARTZBAUM JS, 1960, J COMP PHYSIOL PSYCH, V53, P388, DOI 10.1037/h0049187; SCHWARTZBAUM JS, 1960, J COMP PHYSIOL PS…	7	0	1965	10.1007/BF03393588	Psychology	0
33	Desiderato O.; Butler B.; Meyer C.	Changes in fear generalization gradients as a function of delayed testing	Journal of Experimental Psychology	English	Article		DELAYED TESTING; DELAYED TESTING, RAT; FEAR, GENERALIZATION &; GENERALIZATION, FEAR, &; LEARNING; RAT/AVOIDANCE IN, FEAR GENERALIZATION &	Animal; Conditioning (Psychology); Cues; Electroshock; Fear; Generalization (Psychology); Generalization, Stimulus; Rats; Reaction Time; animal; article; association; conditioning; electric shock; fear; learning; rat; reaction time	To determine how strength of acquired fear varies with time elapsing between fear conditioning and testing, 5 groups of 16 rats were tested for acquisition of a hurdle-jump response 0, 2, 6, 12, or 24 hr. after 35 conditioning trials of light CS and shock. Prior to the jump tests, apparatus cues were altered for 1/2 the Ss in each delay group. Results suggested that such stimulus change produces …		1	43	1966	10.1037/h0023798	Cell Biology	0
34	PUBOLS, LM	CHANGES IN FOOD-MOTIVATED BEHAVIOR OF RATS AS A FUNCTION OF SEPTAL AND AMYGDALOID LESIONS	EXPERIMENTAL NEUROLOGY	English	Article					ANAND BK, 1952, J NEUROPHYSIOL, V15, P421, DOI 10.1152/jn.1952.15.5.421; BRADY JV, 1953, J COMP PHYSIOL PSYCH, V43, P338; COLLIER G, 1961, J EXP PSYCHOL, V61, P57, DOI 10.1037/h0048851; COLLIER G, 1961, J EXPTL PSYCHOL, V57, P115; ELLEN P, 1962, EXP NEUROL, V6, P1, DOI 10.1016/0014-4886(62)90010-9; ELLEN P, 1962, EXP NEUROL, V6, P538, DOI 10.1016/0014-4886(62)90077-8; ELLEN P, 1964, EXP NEUROL, V…	16	42	1966	10.1016/0014-4886(66)90049-5	Neurosciences	1
35	LAZARUS R.S.	STORY TELLING AND THE MEASUREMENT OF MOTIVATION: THE DIRECT VERSUS SUBSTITUTIVE CONTROVERSY	Journal of Consulting Psychology	English	Article		MOTIVATION MEASUREMENT & STORY TELLING, TAT	Behavior; Female; Human; Imagination; Male; Motivation; Thematic Apperception Test; article; behavior; female; human; imagination; male; motivation; personality test	SKOLNICK (SEE 41:3) PRESENTS THE ISSUE OF THE DIRECT AND SUBSTITUTIVE CONCEPTS OF TAT FANTASY IN OVERSIMPLE TERMS. A MORE FRUITFUL ANALYSIS WOULD EMPHASIZE THE CONDITIONS THAT DETERMINE WHEN THE RELATIONSHIP BETWEEN STORY CONTENT AND OTHER MOTIVATED BEHAVIORS WILL BE POSITIVE OR NEGATIVE. ONE MAY SPECULATE, FOR EXAMPLE, THAT THE DIRECTION OF THE RELATIONSHIP WILL BE POSITIVE WHEN THE STORY AND TH…		1	5	1966	10.1037/h0024008	Psychiatry	0
36	IWASAKI, T; IWAHARA, S; NOMURA, SI	EFFECT OF CHLORPROMAZINE AND PENTOBARBITAL UPON SHOCK- AND FEAR-MOTIVATED BEHAVIOR IN MICE	PSYCHOLOGICAL REPORTS	English	Article					COOK L, 1963, ANNU REV PHARMACOL, V3, P205, DOI 10.1146/annurev.pa.03.040163.001225; DOTY LA, 1963, J COMP PHYSIOL PSYCH, V56, P740, DOI 10.1037/h0043747; GOLLUB LR, 1965, ANNU REV PHARMACOLOG, V5, P235, DOI 10.1146/annurev.pa.05.040165.001315; HERZ A, 1960, INT REV NEUROBIOL, V2, P229, DOI 10.1016/S0074-7742(08)60124-5; MILLER RE, 1957, J PHARMACOL EXP THER, V120, P379; NIKI H, 1960, JAP PSYCHOL…	8	3	1966	10.2466/pr0.1966.19.1.63	Psychology	0
37	Matsuda Y.	Effects of some centrally acting drugs on food intake of normal and hypothalamus-lesioned rats	The Japanese Journal of Pharmacology	English	Article			Animal; Behavior, Animal; Chlordiazepoxide; Chlorpromazine; Drinking; Eating; Female; Hypothalamus; Male; Methamphetamine; Rats; chlordiazepoxide; chlorpromazine; methamphetamine; animal; animal behavior; article; drinking; drug effect; eating; female; hypothalamus; male; physiology; rat	The role of the hypothalamus in the eating act and the regulation of food intake has recently been established in experimental animals by stimulation and destruction of the structure. The hyperphagia with obesity and the aphagia produced by the hypothalamic lesions indicates the localization of two regulatory centers, mutually antagonistic in function, i.e. the satiety center and the feeding cent…		1	1	1966	10.1254/jjp.16.276		0
38	Iwasaki T.; Iwahara S.; Nomura S.I.	Effect of chlorpromazine and pentobarbital upon shock- and fear-motivated behavior in mice.	Psychological reports	English	Article			Animals; Avoidance Learning; Chlorpromazine; Electroshock; Fear; Mice; Pentobarbital; chlorpromazine; pentobarbital; animal; article; avoidance behavior; electric shock; fear; mouse	[No abstract available]		1	0	1966	10.2466/pr0.1966.19.1.63	Psychology	0
39	Cole S.O.	Experimental effects of amphetamine: A review	Psychological Bulletin	English	Article		activity; amphetamine; animals; avoidance conditioning; escape behavior; food consumption; humans; intellectual &; motor performance; personality; social behavior	Animal; Appetitive Behavior; Avoidance Learning; Behavior; Escape Reaction; Human; Interpersonal Relations; Motor Activity; Motor Skills; Personality; Rats; Socialization; animal; appetite; avoidance behavior; behavior; drug effect; escape behavior; human; human relation; motor activity; motor performance; personality; rat; review; socialization	journal abstract: Evidence is presented for the depressant effect of amphetamine on food consumption and food-motivated behavior, as well as for the facilitating effect of the drug on intellectual and motor performance, personality and social behavior, bodily activity, peripheral systems, avoidance conditioning, and escape behavior. Since reversal or inconsistent effects are also noted with large…		1	65	1967	10.1037/h0020185	Substance Abuse	0
40	MINK, WD; BEST, PJ; OLDS, J	NEURONS IN PARADOXICAL SLEEP AND MOTIVATED BEHAVIOR	SCIENCE	English	Article					AKERT K, 1965, SLEEP MECHANISMS ED, P20; DEMENT W, 1957, ELECTROEN CLIN NEURO, V9, P673, DOI 10.1016/0013-4694(57)90088-3; DEMENT W, 1958, ELECTROEN CLIN NEURO, V10, P291, DOI 10.1016/0013-4694(58)90037-3; EVARTS E, PRIVATE COMMUNICATIO; EVARTS EV, 1960, FED PROC, V19, P828; EVARTS EV, 1964, J NEUROPHYSIOL, V27, P152, DOI 10.1152/jn.1964.27.2.152; EVARTS EV, 1962, J NEUROPHYSIOL, V25, P812, DOI 1…	16	39	1967	10.1126/science.158.3806.1335	Multidisciplinary Sciences	0
41	SHERMAN, AR	THERAPY OF MALADAPTIVE FEAR-MOTIVATED BEHAVIOR IN RAT BY SYSTEMATIC GRADUAL WITHDRAWAL OF A FEAR-REDUCING DRUG	BEHAVIOUR RESEARCH AND THERAPY	English	Article					BACHRACH AJ, EXPERIMENTAL FOUN ED, P554; BARRY H, 1965, PSYCHOPHARMACOLOGIA, V8, P150, DOI 10.1007/BF00404176; BYRNE D, PERSONALITY CHANG ED, P149; DOLLARD J, PERSONALITY PSYCHOTH; EYSENCK HJ, 1959, J MENT SCI, V105, P61, DOI 10.1192/bjp.105.438.61; EYSENCK HJ, EXPERIMENTS BEHAV ED; EYSENCK HJ, BEHAVIOUR THERAPY ED; FERGUSON GA, STATISTICAL ANALYSIS; FERSTER CB, SCHEDULES REINFORCEM; Freud Sigmun…	28	11	1967	10.1016/0005-7967(67)90006-X	Psychology	0
42	Collett H.A.	Motivation: A factor in denture treatment	The Journal of Prosthetic Dentistry	English	Article			Communication; Dentist-Patient Relations; Dentures; Human; Motivation; article; denture; doctor patient relation; human; interpersonal communication; motivation	Statistical studies show that 90 per cent of the American public is informed about the need for preventive dentistry and that about half that number seek the treatment that their education tells them they should have. The study of motivation in relation to denture treatment is extremely complex. An individual's attitudes depend to a considerable degree on his knowledge, and his motivated behavior…		1	10	1967	10.1016/0022-3913(67)90044-3		0
43	COLLIER G.; LEVITSKY D.; SQUIBB R.L.	INSTRUMENTAL PERFORMANCE AS A FUNCTION OF THE ENERGY CONTENT OF THE DIET	Journal of Comparative and Physiological Psychology	English	Article		CALORIC INTAKE; INSTRUMENTAL PERFORMANCE &	Animal; Behavior, Animal; Body Weight; Calorimetry; Diet; Food; Liver; Male; Motivation; Organ Weight; Protein Deficiency; Rats; animal; animal behavior; article; body weight; calorimetry; diet; food; liver; male; motivation; organ weight; protein deficiency; rat	THE RELATION BETWEEN ISONITROGENOUS RATIONS VARYING ONLY IN AMOUNT OF CARBOHYDRATE AND BAR PRESSING FOR SUCROSE WAS EXAMINED IN RATS. BAR PRESSING WAS A LINEAR LOG LOG FUNCTION OF PERCENTAGE BODY WEIGHT (BW) LOSS. BW AND LIVER WEIGHT WERE LINEAR INCREASING LOG LOG FUNCTIONS OF CALORIC INTAKE. LIVER DNA INCREASED AND RNA/DNA AND PROTEIN/DNA DECREASED WITH DECREASING CALORIC INTAKE. IT IS CONCLUDED…		1	9	1967	10.1037/h0024801	Psychology	2
44	Sherman A.R.	Therapy of maladaptive fear-motivated behavior in the rat by the systematic gradual withdrawal of a fear-reducing drug	Behaviour Research and Therapy	English	Article			Adaptation, Psychological; Amobarbital; Animal; Avoidance Learning; Conditioning (Psychology); Conditioning, Operant; Extinction (Psychology); Fear; Rats; amobarbital; adaptive behavior; animal; article; avoidance behavior; conditioning; fear; instrumental conditioning; rat; reinforcement	The treatment of maladaptive fear-motivated behavior, the execution of which precludes the organism's learning about its maladaptiveness, represents a therapeutic challenge. Several studies had shown that the relearning of adaptive behavior during the temporary drug-induced reduction of unrealistic fears did not readily transfer to the non-drug state when the drug was abruptly withdrawn. The pres…		1	8	1967	10.1016/0005-7967(67)90006-X		0
45	Soltysik S.; Jaworska K.	Prefrontal cortex and fear-motivated behaviour.	Acta biologiae experimentalis	English	Article			Animal; Behavior, Animal; Cats; Cerebral Decortication; Conditioning (Psychology); Dogs; Fear; Frontal Lobe; animal; animal behavior; article; cat; conditioning; decortication; dog; fear; frontal lobe; physiology	[No abstract available]		1	4	1967			0
46	Endróczi E.; Hartmann G.	The role of mesencephalic and diencephalic structures in motivated behaviour and stress reactions.	Activitas Nervosa Superior	English	Article			Behavior; Brain Stem; Diencephalon; Electric Stimulation; Mesencephalon; Pituitary-Adrenal System; Self Stimulation; Stress; Synapses; article; behavior; brain stem; diencephalon; electrostimulation; hypophysis adrenal system; mesencephalon; pathophysiology; self stimulation; stress; synapse	[No abstract available]		1	0	1967			0
47	VALENSTEIN, ES; COX, VC; KAKOLEWSKI, JW	MODIFICATION OF MOTIVATED BEHAVIOR ELICITED BY ELECTRICAL STIMULATION OF HYPOTHALAMUS	SCIENCE	English	Article					COONS EE, 1965, SCIENCE, V150, P1320, DOI 10.1126/science.150.3701.1320; COONS EE, 1964, THESIS YALE U; FANTL L, 1967, PHYSIOL BEHAV, V2, P355, DOI 10.1016/0031-9384(67)90051-0; GREER MA, 1955, P SOC EXP BIOL MED, V89, P59, DOI 10.3181/00379727-89-21716; MENDELSON J, 1967, SCIENCE, V157, P1077, DOI 10.1126/science.157.3792.1077; MENDELSON J, 1965, SCIENCE, V149, P559, DOI 10.1126/science.149.3683…	16	169	1968	10.1126/science.159.3819.1119	Multidisciplinary Sciences	5
48	Valenstein E.S.; Cox V.C.; Kakolewski J.W.	Modification of motivated behavior elicited by electrical stimulation of the hypothalamus	Science	English	Article			Animal; Behavior, Animal; Drinking; Eating; Electric Stimulation; Female; Hypothalamus; Male; Motivation; Psychophysiology; Rats; animal; animal behavior; article; drinking; eating; electrostimulation; female; hypothalamus; male; motivation; physiology; psychophysiology; rat	Previous reports demonstrated that hypothalamic stimulation may elicit either eating, drinking, or gnawing and emphasized both the specificity of the neural circuits mediating these behaviors and the similarity to behavior during natural-drive states such as hunger and thirst. We find that, after a period of very consistent elicitation of one of these behaviors, the animal may exhibit an equally …		1	129	1968	10.1126/science.159.3819.1119	Cell Biology	10
49	Donovick P.J.	Effects of localized septal lesions on hippocampal EEG activity and behavior in rats	Journal of Comparative and Physiological Psychology	English	Article		discrimination-reversal performance, rat; septal lesions/localized, hippocampal EEG activity &; shock-motivated behavior &	Animal; Avoidance Learning; Cerebral Ventricles; Discrimination Learning; Electroencephalography; Electroshock; Hippocampus; Male; Rats; Reversal Learning; Spatial Behavior; animal; article; avoidance behavior; behavior; brain ventricle; discrimination learning; electric shock; electroencephalography; hippocampus; learning; male; physiology; rat	Localized lesions were produced in anteromedial, middle, and posterior regions of the septum in 60 Holtzman albino rats. Anteromedial lesions restricted to the medial septal nucleus and dorsal part of the diagonal band blocked hippocampal theta EEG activity and differentially impaired discrimination-reversal and spatial-alternation performance. Middle septal lesions impaired spatial alternation t…		1	120	1968	10.1037/h0026514	Substance Abuse	2
50	LEATON, RN	EFFECTS OF SCOPOLAMINE ON EXPLORATORY MOTIVATED BEHAVIOR	JOURNAL OF COMPARATIVE AND PHYSIOLOGICAL PSYCHOLOGY	English	Note					BRADLEY PB, PROGRESS BRAIN RE ED; CARLTON PL, 1963, PSYCHOL REV, V70, P19, DOI 10.1037/h0045063; CARLTON PL, 1965, PSYCHON SCI, V3, P261; CARLTON PL, 1966, PSYCHON SCI, V5, P347; CARLTON PL, PROGRESS BRAIN RESEA; LEATON RN, 1965, J COMP PHYSIOL PSYCH, V59, P325, DOI 10.1037/h0022029; LEATON RN, APR M EAST PSYCH ASS; LINDQUIST EF, DESIGN ANALYSIS EXPE; ROBERTS WW, 1962, J COMP PHYSIOL PSYCH, V55, …	10	35	1968	10.1037/h0026335	Psychology	1
51	Travis Jr. R.P.; Sparks D.L.	Unitary responses and discrimination learning in the squirrel monkey: The globus pallidus	Physiology and Behavior	English	Article		Chronic single unit activity in squirrel monkey; Conditioned discrimination learning; Globus pallidus; Unit response to discriminative stimuli; Unitary correlates of motivated behavior		Squirrel monkeys were given extensive discrimination training in which a lever response following one tone (Sd) was positively reinforced by a pellet of food and a response following the second tone (SΔ) was negatively reinforced with electric shock. Time histograms of single unit activity were averaged over ten Sd and ten SΔ presentations. Analyses of unit discharge patterns were made during spo…		1	33	1968	10.1016/0031-9384(68)90053-x	Behavioral Sciences	1
52	Karabenick S.A.; Youssef Z.I.	Performance as a function of achievement motive level and perceived difficulty	Journal of Personality and Social Psychology	English	Article		achievement motivation, college students; paired associated learning task performance, perceived difficulty &		Tested the Atkinson model for achievement-motivated behavior using a modified paired-associates learning task that allowed for the systematic variation of perceived level of difficulty. 76 male undergraduates served as Ss. Persons classified as high in the motive to approach success and low in the motive to avoid failure (Ms > Mf) performed better than Ss for whom Mf > Ms on groups of word pairs …		1	28	1968	10.1037/h0026735	Behavioral Sciences	0
53	Travis Jr. R.P.; Hooten T.F.; Sparks D.L.	Single unit activity related to behavior motivated by food reward	Physiology and Behavior	English	Article		Chronic unit activity in squirrel monkeys; Globus pallidus; Inhibitory single unit responses; Pallidal unit responses and food rewards; Unit activity related to motivated behavior		In our earlier works we observed an inhibition of single unit activity recorded from the globus pallidus during specific goal oriented sequences of behavior. The present report describes two additional experiments performed to obtain additional information concerning pallidal inhibitory responses. In Experiment I, squirrel monkeys were trained to press a lever and obtain food rewards or the pelle…		1	15	1968	10.1016/0031-9384(68)90106-6	Psychology	1
54	Stricker E.M.; Miller N.E.	Saline preference and body fluid analyses in rats after intrahypothalamic injections of carbachol	Physiology and Behavior	English	Article		Carbachol; Drinking; Saline preference; Thirst		Two experiments in rats supported previous suggestions that drinking induced by intrahypothalamic injections of carbachol directly activates a thirst motivational system. In Experiment 1 the palatability and osmotic properties of the drinking fluids were varied by presenting different concentrations of NaCl solution in one-and two-bottle drinking tests. Drinking induced by carbachol was found to …		1	13	1968	10.1016/0031-9384(68)90080-2		0
55	Travis Jr. R.P.; Sparks D.L.; Hooten T.F.	Single unit responses related to sequences of food motivated behavior	Brain Research	English	Article			Animal; Behavior, Animal; Conditioning (Psychology); Eating; Electrophysiology; Globus Pallidus; Haplorhini; Reticular Formation; Thalamus; animal; animal behavior; article; conditioning; eating; electrophysiology; globus pallidus; Haplorhini; physiology; reticular formation; thalamus	[No abstract available]		1	7	1968	10.1016/0006-8993(68)90012-7	Psychology	0
56	Ehrlich A.	Food-motivated behavior in prosimians	Folia Primatologica	English	Article			Animal; Behavior, Animal; Food; Haplorhini; Male; Primates; Reward; animal; animal behavior; article; food; Haplorhini; male; primate; reward	Bar pressing performance of four primate species was tested as the number of presses required to secure a banana pellet was increased from session to session. Slow lorises reached peak performance at a relatively low ratio of bar presses to pellets; their scores then declined sharply. Greater galagos also reached peak performance early, but achieved relatively high scores throughout the experimen…		1	6	1968	10.1159/000155133		0
57	DiCara L.V.; Wolf G.	Bar pressing for food reinforcement after lesions of efferent pathways from lateral hypothalamus	Experimental Neurology	English	Article			Animal; Brain Mapping; Conditioning, Classical; Conditioning, Operant; Eating; Fasting; Hypothalamus; Rats; Reinforcement (Psychology); animal; article; brain mapping; conditioned reflex; diet restriction; eating; hypothalamus; instrumental conditioning; physiology; rat; reinforcement	Lesions were placed in the major known efferent fiber pathways of the lateral hypothalamic feeding area of rats in an attempt to determine the route by which signals relevant to food-motivated behavior are conveyed to extrahypothalamic structures. The rats with lesions were deprived of food for 24 hr and then placed in a Skinner box where bar presses delivered food pellets. While lesions within t…		1	5	1968	10.1016/0014-4886(68)90141-6		1
58	IMADA, H; SHIKANO, T	STUDIES ON RIGIDITY AND CRYSTALIZATION OF BEHAVIOR .I. PRELIMINARY REPORT ON RIGIDITY OF FEAR-MOTIVATED BEHAVIOR IN RAT	JAPANESE PSYCHOLOGICAL RESEARCH	English	Article					DEVALOIS RL, 1954, J EXP PSYCHOL, V47, P392, DOI 10.1037/h0054621; DINSMOOR JA, 1960, PRINCIPLES COMPARATI; Everall EE, 1935, J COMP PSYCHOL, V19, P343, DOI 10.1037/h0063136; FARBER IE, 1948, J EXP PSYCHOL, V38, P111, DOI 10.1037/h0055806; Hamilton JA, 1933, J COMP PSYCHOL, V16, P237, DOI 10.1037/h0072669; IMADA H, IN PRESS; IWAHARA S, 1962, PSYCHOL REP, V10, P41; IWAHARA S, 1960, PSYCHOL REP, V7…	20	4	1968	10.4992/psycholres1954.10.138	Psychology	0
59	Imada H.; Shikano T.	Studies on Rigidity and Crystalization of Behavior: I. Preliminary Report on the Rigidity of Fear-Motivated Behavior in the Rat	Japanese Psychological Research	English	Article				Variability of food approach and shock avoidance behavior was studied using 12 rats in running and jumping situations. Following results were obtained. 1) Approach behavior was variable in the running situation; but it lost its variability in the jumping situation. 2) Avoidance behavior was fixated to direction both for running and for jumping. 3) There were at least two pieces of evidence for th…		1	3	1968	10.4992/psycholres1954.10.138	Psychology	0
60	Weiss J.M.; McEwen B.S.; Silva M.T.A.; Kalkut M.F.	Pituitary-adrenal influences on fear responding	Science	English	Article			Adrenal Cortex Hormones; Adrenalectomy; Animal; Avoidance Learning; Corticotropin; Electroshock; Fear; Feedback; Hypophysectomy; Male; Pituitary-Adrenal System; Rats; corticosteroid; corticotropin; adrenalectomy; animal; article; avoidance behavior; electric shock; fear; feedback system; hypophysectomy; hypophysis adrenal system; male; physiology; rat	In a passive avoidance situation, hypophysectomized male rats show less fear than normal rats, whereas adrenalectomized rats show greater fear than normals. These results probably occur because hypophysectomized rats lack adrenocorticotrophic hormone, which increases arousal or emotionality, whereas adrenalectomized animals lack certain adrenal steroids, which inhibit excitatory effects. The resu…		1	74	1969	10.1126/science.163.3863.197	Neurosciences	3
61	CAREY, RJ	CONTRASTING EFFECTS OF ANTERIOR AND POSTERIOR SEPTAL INJURY ON THIRST MOTIVATED BEHAVIOR	PHYSIOLOGY & BEHAVIOR	English	Article					BEATTY WW, 1967, PSYCHON SCI, V8, P483; CAREY RJ, 1968, PHYSIOL BEHAV, V3, P645, DOI 10.1016/0031-9384(68)90128-5; CAREY RJ, 1967, PSYCHON SCI, V8, P3; COURY JN, 1967, SCIENCE, V156, P1763, DOI 10.1126/science.156.3783.1763; EHRLICH A, 1963, J COMP PHYSIOL PSYCH, V56, P390, DOI 10.1037/h0046754; FISHER AE, 1962, SCIENCE, V138, P691, DOI 10.1126/science.138.3541.691; GROSSMAN SP, 1964, J COMP PHYS…	12	33	1969	10.1016/0031-9384(69)90113-9	Psychology	0
62	MATHESON, DW; THOMAS, J	DRUG-MOTIVATED BEHAVIOR - EFFECT OF MORNING GLORY SEEDS ON MOTOR ACTIVITY OF CHICKS	PSYCHONOMIC SCIENCE	English	Article					Claus E. P., 1965, PHARMACOGNOSY; INGRAM AL, 1964, JAMA-J AM MED ASSOC, V190, P1133; MONTGOMERY KC, 1954, J COMP PHYSIOL PSYCH, V47, P60, DOI 10.1037/h0054833; RICE WB, 1965, NATURE, V207, P302, DOI 10.1038/207302b0	4	3	1969	10.3758/BF03336186	Psychology	0
63	Matheson D.W.; Thomas J.	Drug-motivated behavior: The effect of morning glory seeds on motor activity of chicks	Psychonomic Science	English	Article				Chicks exhibited a higher rate of motor activity in an open-field situation after ingesting morning glory seeds than did a control group that did not receive the seeds. It is felt the increased activity is due to the psychomimetic compounds contained in morning glory seeds. © 1969, Psychonomic Journals, Inc.. All rights reserved.		1	1	1969	10.3758/BF03336186		0
64	LIEBMAN, JM; MAYER, DJ; LIEBESKIND, JC	MESENCEPHALIC CENTRAL GRAY LESIONS AND FEAR-MOTIVATED BEHAVIOR IN RATS	BRAIN RESEARCH	English	Article					[Anonymous], 1958, RETICULAR FORMATION; BEYER C, 1962, EXP NEUROL, V6, P435, DOI 10.1016/0014-4886(62)90023-7; BOWSHER D, 1957, BRAIN, V80, P606, DOI 10.1093/brain/80.4.606; DELGADO JMR, 1955, J NEUROPHYSIOL, V18, P261, DOI 10.1152/jn.1955.18.3.261; DOUGLAS RJ, 1967, PSYCHOL BULL, V67, P416, DOI 10.1037/h0024599; GUILLERY RW, 1957, J ANAT, V91, P91; HALPERN M, 1968, PHYSIOL BEHAV, V3, P171, DOI 1…	33	135	1970	10.1016/0006-8993(70)90062-4	Neurosciences	2
65	Bergquist E.H.	Output pathways of hypothalamic mechanisms for sexual, aggressive, and other motivated behaviors in opossum	Journal of Comparative and Physiological Psychology	English	Article		aggressive &; hypothalamic stimulation thresholds for sexual &; motivated behaviors before vs. after posterior vs. anterior vs. lateral lesions, opossum	Aggression; Animal; Behavior, Animal; Electric Stimulation; Exploratory Behavior; Feeding Behavior; Female; Grooming; Human; Hypothalamus; Male; Motivation; Opossums; Sex Behavior, Animal; aggression; animal; animal behavior; article; electrostimulation; exploratory behavior; feeding behavior; female; grooming; human; hypothalamus; male; motivation; opossum; physiology; sexual behavior	Thresholds for male mating behavior, attack, threat, grooming, eating, and investigatory behavior elicited by stimulation of the opossum hypothalamus were obtained before and after unilateral lesions were made posterior, anterior, or lateral to the stimulation electrodes. Ss were 19 male and 13 female adult opossums. The only significant threshold elevations were produced by posterior hypothalami…		1	77	1970	10.1037/h0028696	Psychology	0
66	Oatley K.	Brain mechanisms and motivation	Nature	English	Article			Animal; Behavior, Animal; Brain; Brain Mapping; Drinking Behavior; Environment; Feeding Behavior; Homeostasis; Models, Neurological; Models, Psychological; Motivation; Rats; animal; animal behavior; biological model; brain; brain mapping; drinking behavior; environment; feeding behavior; homeostasis; model; motivation; physiology; rat; review	Mechanisms in the brain generate specific patterns of motivated behaviour concerned with such matters as hunger, thirst and sex. These mechanisms contain models of relevant aspects of the internal and external environment which enable an animal to direct its behaviour appropriately and purposefully. © 1970 Nature Publishing Group.	Darwin C., The Origin of Species, (1859); Hess W.R., Diencephalon: Autonomic and Extrapyramidal Functions, (1954); Grossman S.P., Amer. J. Physiol, 202, (1962); Fisher A.E., Science, 124, (1956); Olds J., Milner P., J. Comp. Physiol. Psychol, 47, (1954); Hetherington A.W., Hanson S.W., Anat. Pec, 78, (1942); Anand B.K., Brobeck J.R., Yale. J. Biol. Med, 24, (1951); Stellar E., Psychol. Rev, 61, (…	31	53	1970	10.1038/225797a0	Psychology	0
67	Lovibond S.H.	Aversive control of behavior	Behavior Therapy	English	Article				Under appropriate conditions punishment, or response contingent aversive stimulation (RCAS), is a very effective means of controlling positively motivated behavior disorders. The conditions necessary for lasting behavioral suppression include the use of (a) aversive stimuli of high intensity, and (b) reinforcement schedules containing a high degree of uncertainty. In cases where behavior is consi…	Azrin, Effects of punishment intensity during variable-interval reinforcement, Journal of the Experimental Analysis of Behavior, 3, pp. 123-142, (1960); Azrin, Holz, Hake, Fixed-ratio punishment, Journal of the Experimental Analysis of Behavior, 6, pp. 141-148, (1963); Boe, Church, Permanent effects of punishment during extinction, Journal of Comparative and Physiological Psychology, 63, pp. 486-…	29	11	1970	10.1016/S0005-7894(70)80059-4	Psychology	0
68	Bintz J.	Time-dependent memory deficits of aversively motivated behavior	Learning and Motivation	English	Article				Two groups of 24 rats were given 60 trials of active shuttlebox-avoidance training with two CSs, light and tone, which were presented in a pseudorandom order for each S. These groups were subdivided and given retention tests at 5 min, 2 hr, or 24 hr after training. For one group, the contingencies associated with one CS were changed to a passive avoidance condition during testing-if S responded d…	Bintz, Braud, Brown, An analysis of the role of fear in the Kamin effect, Journal of Learning and Motivation, 1, pp. 170-176, (1970); Brown, Reus, Webb, A new constant current stimulation circuit, Digest of the 1961 International Conference on Medical Electronics, (1961); Brush, Avoidance learning as a function of time after fear conditioning and unsignaled shock, Psychonomic Science, 1, pp. 405-…	24	8	1970	10.1016/0023-9690(70)90102-5		2
69	Kai M.; Imada H.	Studies on rigidity and crystallization of behavior: II. The rigidity of avoidance behavior in the rat as a function of shock intensity	Japanese Psychological Research	English	Article				The variability of fear-motivated behavior was studied as a function of the intensity of fear in running and jumping situations using 44 rats. The results generally confirmed the previous findings in that the hunger-motivated behavior was more variable and more plastic than the fear-motivated behavior and that the hunger-motivated behavior also showed fixation in the jumping situation. There was …	Imada H., Shikano T., Studies on rigidity and crystallization of behavior, Jap. psychol. Res., 10, 1, pp. 138-145, (1968); Maier N.R.F., Glaser N.M., Klee J.B., Studies of abnormal behavior in the rat, J. exp. Psychol., 26, 3, pp. 521-546, (1940); Maier N.R.F., Frustration: The study of behavior without a goal, (1949); Solomon R.L., Kamin L.J., Wynne L.C., Traumatic avoidance learning: The outcom…	5	3	1970	10.4992/psycholres1954.12.9	Psychology	0
70	Bertsch G.J.; Leitenberg H.	A "frustration effect" following electric shock	Learning and Motivation	English	Article				The effects of nonreward, punishment by mild electric shock, and their combination were compared in an Amsel double-alleyway situation. Rats ran faster following either nonreward, punishment with shock, or both combined than they did folowing reward alone. There were no differences in the magnitude of these effects. These results extend the empirical evidence for the assertion that mild aversive …	Adelman, Maatsch, Resistance to extinction as a function of a response elicited by frustration, Journal of Experimental Psychology, 50, pp. 61-65, (1955); Adelman, Maatsch, Learning and extinction based upon frustration, food reward, and exploratory tendency, Journal of Experimental Psychology, 52, pp. 311-315, (1956); Amsel, The role of frustrative non-reward in non-continuous reward situations,…	14	1	1970	10.1016/0023-9690(70)90081-0		0
71	Clarke S.; Trowill J.A.	Sniffing and motivated behavior in the rat	Physiology and Behavior	English	Article		Brain stimulation; Conditioning; Incentive-motivation; Rats; Reinforcement; Sniffing	Animal; Behavior, Animal; Conditioning (Psychology); Conditioning, Classical; Conditioning, Operant; Electric Stimulation; Electrodes, Implanted; Hypothalamus; Male; Motivation; Motor Activity; Nose; Rats; Reinforcement Schedule; Respiration; Reward; Self Stimulation; Stereotaxic Techniques; Temperature; animal; animal behavior; article; breathing; conditioned reflex; conditioning; electrode; ele…	The effect of rewarding brain stimulation on inspiration rate in the rat was investigated using a temporal conditioning and a fixed-interval lever-pressing procedure. In early temporal conditioning trials, inspiration frequency was most pronounced following brain stimulation. With conditioning, inspiration frequency became most pronounced preceding brain stimulation. Inspiration frequency in the …	Appley, Derived motives, Ann. Rev. Psychol., 21, pp. 485-518, (1970); Bindra, Neuropsychological interpretation of the effects of drive and incentive-motivation on general activity and instrumental behavior, Psychol. Rev., 75, pp. 1-21, (1968); Bindra, Campbell, Motivational effects of rewarding intracranial stimulation, Nature, 215, pp. 375-376, (1967); Bindra, Palfai, The nature of positive and…	18	54	1971	10.1016/0031-9384(71)90013-8	Neurosciences	2
72	CLARKE, S; TROWILL, JA	SNIFFING AND MOTIVATED BEHAVIOR IN RAT	PHYSIOLOGY & BEHAVIOR	English	Article					APPLEY MH, 1970, ANNU REV PSYCHOL, V21, P485, DOI 10.1146/annurev.ps.21.020170.002413; BINDRA D, 1968, PSYCHOL REV, V75, P1, DOI 10.1037/h0025306; BINDRA D, 1967, NATURE, V215, P375, DOI 10.1038/215375a0; BINDRA D, 1967, J COMP PHYSIOL PSYCH, V63, P288, DOI 10.1037/h0024371; Bolles R.C., 1967, THEORY MOTIVATION; CHRISTOPHER M, 1968, Journal of Comparative and Physiological Psychology, V66, P335, …	18	47	1971	10.1016/0031-9384(71)90013-8	Psychology	0
73	Tang M.; Collier G.	Effect of successive deprivations and recoveries on the level of instrumental performance in the rat	Journal of Comparative and Physiological Psychology	English	Article		instrumental performance level, successive deprivations &; recoveries, rat	Adaptation, Physiological; Animal; Body Weight; Comparative Study; Conditioning, Operant; Drinking; Eating; Guinea Pigs; Male; Rats; Reinforcement Schedule; Thirst; Water Deprivation; adaptation; animal; article; body weight; comparative study; drinking; eating; guinea pig; instrumental conditioning; male; rat; reinforcement; thirst; water deprivation	Studied the effect of prior deprivation experience and different metabolic states on the relationship between percentage body weight loss and rate of instrumental behavior. A group of 8 male albino Sprague-Dawley rats were trained to bar press for water on a variable interval (VI) 1 schedule and were then subjected to 3 successive water-deprivation recovery cycles. A 2nd group of 8 matched Ss was…		1	46	1971	10.1037/h0030345	Agriculture	0
74	Jacobs B.L.; Farel P.B.	Motivated behaviors produced by increased arousal in the presence of goal objects	Physiology and Behavior	English	Article		Arousal; Feeding; Motivation; Pain-elicited aggression; Pentobarbital; Rats	Aggression; Animal; Animal Nutrition; Arousal; Behavior, Animal; Consummatory Behavior; Feeding Behavior; Food Deprivation; Human; Hunger; Injections, Intraperitoneal; Male; Motivation; Motor Activity; Pain; Pentobarbital; Quinine; Rats; Taste; pentobarbital; quinine; aggression; animal; animal behavior; animal food; arousal; article; drug effect; feeding behavior; food deprivation; human; hunger…	Low doses of sodium pentobarbital injected i.p. in satiated rats increased wet mash intake to approximately the level of a 24 hr food deprived animal. Intakes of quinine adulterated mash and a nonnutritive bulk substance were similar for the pentobarbital injected animals and for 24 hr food deprived animals. Further tests demonstrated that the drug potentiates pain-elicited aggression, but has no…	Baile, Mayer, Hyperphagia in ruminants induced by a depressant, Science, 151, pp. 458-459, (1966); Beach, Cerebral and hormonal control of reflexive mechanisms involved in copulatory behavior, Physiol. Rev., 47, pp. 289-316, (1967); Barfield, Sachs, Sexual behavior: Stimulation by painful electric shock to the skin of male rats, Science, 161, pp. 392-394, (1968); Benkert, Measurement of hyperacti…	29	31	1971	10.1016/0031-9384(71)90191-0	Neurosciences	1
75	PAPPAS, BA; GRAY, P	CUE VALUE OF DEXAMETHASONE FOR FEAR-MOTIVATED BEHAVIOR	PHYSIOLOGY & BEHAVIOR	English	Article					BOHUS B, 1967, PHYSIOL BEHAV, V2, P221, DOI 10.1016/0031-9384(67)90037-6; Dallman MF, 1968, MEM SOC ENDOCR LONDO, V17, P39; DEWIED D, 1967, 2ND P INT C HORM STE, P945; GLICK D, 1964, ENDOCRINOLOGY, V74, P653, DOI 10.1210/endo-74-4-653; GROSSMAN SP, 1961, PSYCHOPHARMACOLOGIA, V2, P342, DOI 10.1007/BF00404122; LEVINE S, 1965, J COMP PHYSIOL PSYCH, V59, P357, DOI 10.1037/h0022032; Levine S., 1968, N…	13	23	1971	10.1016/0031-9384(71)90079-5	Psychology	1
76	Devenport L.D.; Balagura S.	Lateral hypothalamus: Reevaluation of function in motivated feeding behavior	Science	English	Article			Animal; Animal Feed; Feeding Behavior; Homing Behavior; Hypothalamus; Laterality; Motivation; Rats; animal; animal behavior; animal food; article; feeding behavior; hemispheric dominance; hypothalamus; motivation; physiology; rat	In contrast to the existing views of lateral hypothalamic function, food motivated behavior appears to be greatly enhanced in animals that have recovered from lateral hypothalamic lesions. In a familiar environment, these rats begin eating 4.8 times sooner than normal controls, 5.6 times faster than hyperphagic rats that have received ventromedial hypothalamic lesions, and 4.7 times faster than a…		1	21	1971	10.1126/science.172.3984.744	Psychology	0
77	Almli C.R.	Hypervolemia at the polyethylene glycol induced onset of drinking	Physiology and Behavior	English	Article		Adequate stimulus; Cellular dehydration; Drinking thresholds; Hematocrit; Hypervolemia; Hypovolemia; Latency to drink; Plasma osmolality; Polyethylene glycol; Volume regulation	Animal; Drinking Behavior; Glycols; Hematocrit; Injections, Subcutaneous; Male; Osmolar Concentration; Osmotic Pressure; Plasma Volume; Rats; Thirst; Time Factors; glycol; animal; article; drinking behavior; hematocrit; male; osmolarity; osmotic pressure; physiology; plasma volume; rat; subcutaneous drug administration; thirst; time	Latency to drink and blood plasma conditions of rats were measured at the initiation of drinking following hyperoncotic colloid dialysis. Experiment 1 determined plasma osmolality and volume levels at the initiation of drinking following subcutaneous injection of 5 ml of 20% polyethylene glycol (PG) solution (400 molecular weight). The onset of drinking was associated with: (a) 3.1 per cent incre…	Almli, Hyperosmolality accompanies hypovolemia: A simple explanation of additivity of stimuli for drinking, Physiol. Behav., 5, pp. 1021-1028, (1970); Chew, Water metabolism of mammals, Physiological Mammology II, pp. 44-179, (1965); Corbit, Effect of hypervolemia on drinking in the rat, J. comp. physiol. Psychol., 64, pp. 250-255, (1967); Corbit, Cellular dehydration and hypovolemia are additive…	23	17	1971	10.1016/0031-9384(71)90316-7	Psychology	0
78	Clarke S.	Sniffing and fixed-ratio behavior for sucrose and brain stimulation reward in the rat	Physiology and Behavior	English	Article		Brain stimulation; Fixed-ratio; Incentive-motivation; Rats; Reinforcement; Sniffing	Animal; Brain; Conditioning, Classical; Conditioning, Operant; Drinking; Hypothalamus; Male; Models, Psychological; Motivation; Rats; Reinforcement Schedule; Respiration; Reward; Self Stimulation; Sucrose; sucrose; animal; article; brain; breathing; conditioned reflex; drinking; hypothalamus; instrumental conditioning; male; model; motivation; physiology; rat; reinforcement; reward; self stimulat…	The relation between inspiration-rate and instrumental behavior in rats was examined using a fixed-ratio ten schedule of either sucrose or brain stimulation reinforcement. In the first experiment, rats demonstrated orderly goal gradients in their inspiration rates while pressing for sucrose. This result was replicated in a second experiment in which rats pressed on the fixed-ratio schedule for br…	Bindra, Campbell, Motivational effects of rewarding intracranial stimulation, Nature, 215, pp. 375-376, (1967); Bindra, Palfai, The nature of positive and negative incentive-motivational effects on general activity, J. comp. physiol. Psychol., 63, pp. 288-297, (1967); Brown, Gradients of approach and avoidance responses and their relation to level of motivation, J. comp. physiol. Psychol., 41, pp…	18	17	1971	10.1016/0031-9384(71)90133-8	Behavioral Sciences	0
79	Wray S.R.; Cowan A.	The behavioural effects of levallorphan, cyprenorphine (M 285) and amphetamine on repeated Y-maze performance in rats	Psychopharmacologia	English	Article		Activity; Habituation; Narcotic Antagonist; Psychotomimetic; Stress	Amphetamine; Animal; Behavior, Animal; Emotions; Female; Habituation (Psychophysiology); Levallorphan; Morphinans; Motor Activity; Narcotic Antagonists; Rats; Shock; amphetamine; levallorphan; morphinan derivative; narcotic antagonist; animal; animal behavior; article; drug effect; emotion; female; habituation; motor activity; rat; shock	The effects of levallorphan and cyprenorphine (M 285) were studied on repeated Y-maze performance in rats. It was postulated that these narcotic antagonists-implicated as psychotomimetics-would disrupt the experiencing process and augment fear-motivated behaviour. These compounds produced differential effects on behaviour. Levallorphan induced bizarre-excitation and disrupted habituation; cypreno…	Bentley K.W., Boura A.L.A., Fitzgerald A.E., Hardy D.G., McCoubrey A., Aikman M.L., Lister R.E., Compounds possessing morphine-antagonizing or powerful analgesic properties, Nature (Lond.), 206, pp. 102-103, (1965); Bleuler E., Dementia praecox of the group of schizophrenias, (1961); Brimblecombe R.W., Hyperthermic effects of some tryptamine derivatives in relation to their behavioural activity, …	42	13	1971	10.1007/BF00403864		0
80	Blundell J.E.	Possible mechanism for the effect of anorexic agents on feeding and hoarding behaviour in rats	Psychopharmacologia	English	Article		Amphetamine Compounds; Anorexic Agents; Food Intake; Hoarding; Lateral Hypothalamus; Ventromedial Hypothalamus	Amphetamine; Animal; Appetite Depressants; Behavior, Animal; Chlorphentermine; Feeding Behavior; Fenfluramine; Homing Behavior; Hypothalamus; Injections, Intraperitoneal; Male; Rats; amphetamine; anorexigenic agent; chlorphentermine; fenfluramine; animal; animal behavior; article; drug effect; feeding behavior; hypothalamus; intraperitoneal drug administration; male; physiology; rat	Amphetamine, fenfluramine, and chlorphentermine were tested for their effect on feeding and hoarding activity in rats, and the results interpreted according to a hypothalamic model for the regulation of motivated behaviour. All three compounds inhibited both feeding and hoarding, and the degree of inhibition was dose-dependent. Since feeding and hoarding are both influenced by activity in the lat…	Bernier A., Sicot N., Le Douarec L.C., Action comparée de la Fenfluramine et de l'Amphétamine chez les rats obèse hypothalamiques, Rev. franç. Étud. clin. biol., 14, pp. 762-772, (1969); Blundell J.E., Herberg L.J., Relative effects of nutritional deficit and deprivation period on rate of electrical self-stimulation of lateral hypothalamus, Nature (Lond.), 219, pp. 627-628, (1968); Cole S.O., Bra…	9	11	1971	10.1007/BF00401784		0
81	Matthews T.J.	Thermal motivation in the rat	Journal of Comparative and Physiological Psychology	English	Article		intensity, rat; reinforcement duration &; thermally motivated behavior, drive intensity &	Animal; Behavior, Animal; Body Temperature Regulation; animal; animal behavior; article; thermoregulation	Studied thermally motivated behavior under variations in 3 basic parameters; drive intensity, reinforcement duration, and reinforcement intensity. 5 naive male albino Norway rats were trained to press a bar to change the temperature of air in the experimental chamber from the drive temperature to the reinforcer temperature. Exp. I measured the effects of drive intensity and reinforcement duration…		1	11	1971	10.1037/h0030339		1
82	Hallowitz R.A.; Woodward D.J.; Demski L.S.	Forebrain activation of single units in preoptic area of sunfish	Comparative Biochemistry and Physiology -- Part A: Physiology	English	Article		Fishbrain; forebrain stimulation; Lepomis gibossus; Lepomis macrochirus; neurophysiology of fish; preoptic area of brain; single unit response; sunfish; vision	Animal; Brain; Electric Stimulation; Female; Fishes; Male; Nesting Behavior; Neurophysiology; Synaptic Transmission; animal; article; brain; electrostimulation; female; fish; male; nesting; neurophysiology; physiology; synaptic transmission	1. 1. Single unit activity from presumed parvocellular elements in the preoptic area of sunfish in response to stimulation of a variety of forebrain areas at low frequencies, less than 5/sec, showed an augmentation from a single spike to three or four over a 3- to 4-min interval. 2. 2. Correlations were drawn between neural responses to low frequency stimulation and a specific "nestbuilding" beha…	Aronson, Kaplan, Function of the teleostean forebrain, The Central Nervous System and Fish Behavior, pp. 107-125, (1968); Cross, Novin, Sundsten, Antidromic activation of neurones in paraventricular nucleus by stimulation in the neural lobe of the pituitary, J. Physiol., Lond., 203, pp. 68-70, (1969); Dafny, Feldman, Effects of caudate nucleus stimulation and lesions on single cell activity in th…	15	7	1971	10.1016/0300-9629(71)90258-1		0
83	EASTMAN, RF	FOOD-MOTIVATED BEHAVIOR IN 3 SPECIES OF MACAQUES	PSYCHOLOGICAL REPORTS	English	Article					AMSEL A, 1950, J EXP PSYCHOL, V40, P709, DOI 10.1037/h0054409; KLING A, 1963, PSYCHOL REP, V13, P863, DOI 10.2466/pr0.1963.13.3.863; SCHRIER AM, 1966, J COMP PHYSIOL PSYCH, V61, P490, DOI 10.1037/h0023268; SCHRIER AM, 1965, PSYCHON SCI, V3, P517; SYMMES D, 1967, PSYCHON SCI, V7, P89	5	1	1971	10.2466/pr0.1971.29.3f.1199	Psychology	0
84	Eastman R.F.	Food-motivated behavior in three species of macaques.	Psychological reports	English	Article			Animals; Behavior, Animal; Conditioning, Operant; Feeding Behavior; Female; Food Deprivation; Haplorhini; Macaca; Male; Motivation; Reinforcement Schedule; Species Specificity; MLCS; MLOWN; animal; animal behavior; article; feeding behavior; female; food deprivation; Haplorhini; instrumental conditioning; Macaca; male; motivation; reinforcement; species difference	[No abstract available]		1	1	1971	10.2466/pr0.1971.29.3f.1199	Psychology	0
85	MARTIN, RC; NEELY, JH	INCENTIVE SHIFTS FOR AVERSIVELY MOTIVATED BEHAVIOR	PSYCHONOMIC SCIENCE	English	Meeting Abstract						0	0	1971		Psychology	0
86	MARKS, HE; REMLEY, NR	EFFECTS OF TYPE OF LESION AND PERCENTAGE BODY-WEIGHT LOSS ON MEASURES OF MOTIVATED BEHAVIOR IN RATS WITH HYPOTHALAMIC-LESIONS	BEHAVIORAL BIOLOGY	English	Article					ALBERT DJ, 1971, PHYSIOL BEHAV, V7, P135, DOI 10.1016/0031-9384(71)90273-3; ANLICKER J, 1956, J APPL PHYS, V157, P1574; BOLLES RC, 1965, J COMP PHYSIOL PSYCH, V60, P93, DOI 10.1037/h0022320; BOLLES RC, 1965, J COMP PHYSIOL PSYCH, V60, P88, DOI 10.1037/h0022319; Brobeck J R, 1943, Yale J Biol Med, V15, P831; COLLIER G, 1967, J COMP PHYSIOL PSYCH, V64, P68, DOI 10.1037/h0024801; DAHL E, 1969, PHYSI…	28	34	1972	10.1016/S0091-6773(72)80192-5	Behavioral Sciences	1
87	Marks H.E.; Remley N.R.	The effects of type of lesion and percentage body weight loss on measures of motivated behavior in rats with hypothalamic lesions	Behavioral Biology	English	Article			Animal; Animal Nutrition; Body Weight; Conditioning, Operant; Electricity; Feeding Behavior; Female; Hypothalamus; Radio Waves; Rats; animal; animal food; article; body weight; electricity; feeding behavior; female; hypothalamus; instrumental conditioning; pathophysiology; physiology; radiofrequency radiation; rat	Two experiments were conducted to determine the effects of direct current or radio-frequency current lesions of the ventromedial hypothalamus and percentage body-weight loss on measures of food-motivated behavior. In the first experiment, rats were pretrained to bar-press for food, then lesioned, half with direct current, half with radio-frequency current. Lesioned rats reduced to 90% of control …	Albert, Storlien, Albert, Mah, Obesity following disturbance of the ventromedial hypothalamus: A comparison of lesions, lateral cuts, and anterior cuts, Physiol. Behav., 7, pp. 135-141, (1971); Anlicker, Mayer, An operant conditioning technique for studying feeding-fasting patterns in normal and obese mice, J. Appl. Physiol., 157, pp. 1574-1575, (1956); Bolles, Readiness to eat: Effects of age, s…	28	26	1972	10.1016/S0091-6773(72)80192-5	Psychiatry	3
88	Marks H.E.; Miller C.R.	Development of hypothalamic obesity in the male golden hamster (Mesocricetus auratus) as a function of food preference	Psychonomic Science	English	Article				When fed a preferred diet, male hamsters with lesions of the ventromedial hypothalamus gained reliably more weight than control animals. There were no reliable differences in weight gain between lesioned and control groups when the diet was nonpreferred. In addition, lesioned hamsters differed from control animals in nest-building behavior and open-field activity, independent of weight difference…	Corbit J.D, Stellar E., Palatability, food intake, and obesity in normal and hyperphagic rats, Journal of Comparative Physiology, 58, pp. 63-67, (1964); Graff H., Stellar E., Hyperphagia, obesity, and finickiness, Journal of Comparative & Physiological Psychology, 55, pp. 418-424, (1962); Ibsen H.L, The guinea pig, The care and breeding of laboratory animals, (1950); Joseph S.A, Knigge K.M, Effec…	14	11	1972	10.3758/BF03328956		1
89	Bintz J.	Effects of detention in and removal from the training environment on retention of aversively motivated behavior	Learning and Motivation	English	Article				Rats were given avoidance training and subsequent retention tests 5 min, 1 hr, or 24 hr after training. Additional groups were detained in the experimental environment for a 1-hr retention interval (Group D), or detained for 1 hr and removed for 1 hr prior to retention tests (Group DR). Retention performance was good in the 5-min, 24-hr, and D-groups and poor in the 1-hr and DR groups. Thus perfo…	Bintz, Time-dependent memory deficits of aversively-motivated behavior, Learning and Motivation, 1, pp. 382-390, (1970); Bintz, A well-regulated constant-current shocker, Behavior Research Methods and Instrumentation, 2, pp. 258-259, (1970); Bintz, A device to prevent fence sitting in shuttle avoidance, Behavior Research Methods and Instrumentation, 2, (1970); Bintz, Braud, Brown, An analysis of …	19	3	1972	10.1016/0023-9690(72)90046-X		0
90	Van-Toller C.; Tarpy R.M.	Effect of cold stress on the performance of immunosympathectomized mice	Physiology and Behavior	English	Article		Cold stress; Escape avoidance; Immunosympathectomy	Animal; Avoidance Learning; Behavior, Animal; Body Temperature Regulation; Cold; Conditioning (Psychology); Electroshock; Escape Reaction; Housing, Animal; Immune Sera; Locomotion; Male; Mice; Nerve Growth Factors; Stress; Sympathectomy; Sympathetic Nervous System; antiserum; nerve growth factor; adrenergic system; animal; animal behavior; animal housing; article; avoidance behavior; cold; condit…	Effects of confinement for a 2-hr period at 3.5 or 22.5°C upon a shock escape-avoidance task in an alley were analyzed using male immunosympathectomized mice and littermate controls. Confinement at 3.5°C produced significantly slower running speeds for the immunosympathectomized mice only. The results question previous generalizations concerning the role of the peripheral sympathetic nervous syst…	Bhagat, Effect of chronic cold stress of catecholamine levels in rat brain, Psychopharmacologia, 16, pp. 1-4, (1969); Bhagat, Friedman, Factors involved in maintenance of cardiac catecholamine content: relative importance of synthesis and reuptake, Br. J. Pharmac., 37, pp. 24-33, (1969); Cannon, The dispensibility of the sympathetic division of the autonomic nervous system, The Boston Medical and…	19	2	1972	10.1016/0031-9384(72)90338-1		0
91	Older J.	Interpersonal testing and pseudotesting in counseling and therapy	Journal of Counseling Psychology	English	Article		interpersonal testing & pseudotesting in counseling & therapy, explanatory concept development		Discusses 2 concepts based on observations of patterns of motivated behavior. Testing is defined as a contrived transaction designed to secure reassuring information about someone before trusting him. For clients, it is a means of uncovering concealed qualities about the therapist to determine whether trust is warranted. Pseudotesting is a futile and unconscious attempt to overcome feelings of wo…	De Rivera J., An alternative discipline, (1966); Horney K., The neurotic personality of our time, (1964); Janov A., The primal scream, (1970); Kasanof R., A right to lie?, Center Magazine, pp. 42-43, (1968); Satir V., Conjoint family therapy, (1964)	5	0	1972	10.1037/h0033227	Psychology	0
92	MATTHEWS, TJ; PINSKY, SD	INCENTIVE EFFECT IN THERMALLY MOTIVATED BEHAVIOR	PSYCHONOMIC SCIENCE	English	Meeting Abstract						0	0	1972		Psychology	0
93	Slotnick B.M.	Fear behavior and passive avoidance deficits in mice with amygdala lesions	Physiology and Behavior	English	Article		Amygdala; Fear behavior; Mice; Passive avoidance	Amygdala; Animal; Arousal; Avoidance Learning; Electroshock; Fear; Grooming; Immobilization; Male; Mice; Motor Activity; Stereotaxic Techniques; amygdaloid nucleus; avoidance behavior; electric shock; emotion; stereoencephalotomy; anxiety; behavior; brain injury; fear; mouse; theoretical study	Mice with lateral amygdala lesions showed a deficit in passive avoidance behavior during a 10-min test of shock-contingent activity. Although these mice received more shocks than controls they displayed little or no evidence of fear behavior and continued to make punished responses throughout the test period. These results, together with those of previous studies, suggest that the impairment in s…	Bagshaw, Pribram, Effect of amygdalectomy on stimulus threshold of the monkey, Expl Neurol., 20, pp. 197-202, (1968); Blanchard, Blanchard, Innate and conditioned reactions to threat in rats with amygdaloid lesions, J. comp. physiol. Psychol., 81, pp. 281-290, (1972); Dicks, Myers, Kling, Uncus and amygdala lesions: Effects on social behavior in the free ranging rhesus monkey, Science, 165, pp. 6…	14	51	1973	10.1016/0031-9384(73)90258-8	Endocrinology & Metabolism	0
94	Mogenson G.J.; Huang Y.H.	The neurobiology of motivated behavior	Progress in Neurobiology	English	Review			Aggression; Animal; Behavior; Behavior, Animal; Cats; Central Nervous System; Cerebral Cortex; Fear; Feeding Behavior; Human; Hypothalamus; Limbic System; Mesencephalon; Models, Biological; Motivation; Rats; Thalamus; aggression; animal; animal behavior; behavior; biological model; brain cortex; cat; central nervous system; fear; feeding behavior; human; hypothalamus; limbic system; mesencephalon…	[No abstract available]	Abrahams, Hilton, Malcolm, Sensory connexions to the hypothalamus and midbrain, and their role in the reflex activation of the defence reaction, J. Physiol. (London), 164, pp. 1-16, (1962); Adametz, O'Leary, Experimental mutism resulting from periaqueductal lesions in cats, Neurology, 9, (1959); Akert, Andy, Experimental studies on the Ammon's formation in cats and monkeys, Trans. Amer. Neurol. A…	190	46	1973	10.1016/0301-0082(73)90056-7	Neurosciences	9
95	SINGH, D	EFFECTS OF PREOPERATIVE TRAINING ON FOOD-MOTIVATED BEHAVIOR OF HYPOTHALAMIC HYPERPHAGIC RATS	JOURNAL OF COMPARATIVE AND PHYSIOLOGICAL PSYCHOLOGY	English	Article					DEMPSEY JA, 1966, J APPL PHYSIOL, V21, P1815, DOI 10.1152/jappl.1966.21.6.1815; FALK JL, 1961, NEBRASKA S MOTIVATIO, V9, P65; GROSSMAN SP, 1967, TEXTBOOK PHYSIOLOGIC; HAMILTON CL, 1964, J COMP PHYSIOL PSYCH, V57, P271, DOI 10.1037/h0039915; KING FA, 1958, J NERV MENT DIS, V126, P57, DOI 10.1097/00005053-195801000-00006; MILLER NE, 1950, SCIENCE, V112, P256, DOI 10.1126/science.112.2905.256; SINGH…	10	39	1973	10.1037/h0035022	Psychology	5
96	Kemble E.D.; Nagel J.A.	Failure to form a learned taste aversion in rats with amygdaloid lesions	Bulletin of the Psychonomic Society	English	Article			lithium chloride; amygdaloid nucleus; aversion; aversion conditioning; aversive behavior; behavior; brain injury; conditioning; learning; motivation; rat; taste; theoretical study	Rats sustaining bilateral amygdaloid lesions failed to develop aversion to 0.1% saccharin solution after it had been paired with a 0.12 M LiCl injection. These data confirm an important role for the amygdaloid complex in the formation of learned taste aversion and further substantiate the role of this structure in a wide variety of aversively motivated behaviors. © 1973, The Psychonomic Society, …	Goddard G.V, Functions of the amygdala, Phychological Bulletin, 62, pp. 89-109, (1964); Horvath F.E, Effects of basolateral amygdalectomy on three types of avoidance behavior in cats, Journal of Comparative’Physiological Psychology, 56, pp. 380-389, (1963); Kemble E.D, Beckman G.J, Runway performance of rats following amygdaloid lesions, Physiology’Behavior, 5, pp. 45-47, (1970); McGowan B.K, Han…	8	34	1973	10.3758/BF03329231	Computer Science & Mathematics	1
97	KENT, MA; PETERS, RH	EFFECTS OF VENTROMEDIAL HYPOTHALAMIC-LESIONS ON HUNGER-MOTIVATED BEHAVIOR IN RATS	JOURNAL OF COMPARATIVE AND PHYSIOLOGICAL PSYCHOLOGY	English	Article					ANAND BK, 1951, YALE J BIOL MED, V24, P123; AZRIN NH, 1961, SCIENCE, V133, P382, DOI 10.1126/science.133.3450.382; Brobeck J R, 1943, Yale J Biol Med, V15, P831; DEGROOT J, 1959, VERH K NED AKAD WET, V52, P1; FALK JL, 1961, NEBRASKA S MOTIVATIO, V9, P65; FINDLEY JD, 1958, J EXP ANAL BEHAV, V1, P123, DOI 10.1901/jeab.1958.1-123; GROSSMAN SP, 1966, PHYSIOL BEHAV, V1, P1, DOI 10.1016/0031-9384(66)90…	20	33	1973	10.1037/h0034318	Psychology	1
98	Kent M.A.; Peters R.H.	Effects of ventromedial hypothalamic lesions on hunger-motivated behavior in rats	Journal of Comparative and Physiological Psychology	English	Article		ventromedial hypothalamic lesions, hunger-motivated behavior, rats	Animal; Body Weight; Conditioning, Operant; Eating; Feeding Behavior; Female; Food Deprivation; Hunger; Hypothalamus; Locomotion; Rats; Reward; animal; article; body weight; eating; feeding behavior; female; food deprivation; hunger; hypothalamus; instrumental conditioning; locomotion; physiology; rat; reward; behavior; food intake; hyperphagia; hypothalamus lesion; hypothalamus ventromedial nucl…	Previous studies show that lesions of the ventromedial hypothalamus (VMH) paradoxically increase food intake and decrease hunger motivation in the rat. In a series of experiments designed to examine this paradox, independent groups of VMH-lesioned, female hooded rats (N = 48) were tested on a VI schedule or were run in a straight alley to a food reward. Rate of food ingestion was also measured fo…		1	25	1973	10.1037/h0034318	Agriculture	3
99	PAXINOS, G	MIDBRAIN AND MOTIVATED BEHAVIOR	JOURNAL OF COMPARATIVE AND PHYSIOLOGICAL PSYCHOLOGY	English	Article					ADAMETZ J, 1959, NEUROLOGY, V9, P636, DOI 10.1212/WNL.9.10.636; ADLER N, 1966, J COMP PHYSIOL PSYCH, V61, P240, DOI 10.1037/h0023151; BANDLER RJ, 1972, SCIENCE, V177, P364, DOI 10.1126/science.177.4046.364; BLATT B, 1968, ACTA NEUROL SCAND, V44, P576, DOI 10.1111/j.1600-0404.1968.tb05593.x; CHAURAND JP, 1970, CR SOC BIOL, V164, P1375; CORCORAN ME, 1971, APR M EAST PSYCH ASS; DICARA LV, 1968, EXP …	24	12	1973	10.1037/h0034862	Psychology	0
100	Dembo R.	Critical factors in understanding adolescent aggression	Social Psychiatry	English	Article			adjustment; aggression; child; depression; environment; personality; social status	Some results from a recently completed study into aggression among English working-class adolescents in a depressed neighbourhood are used to examine contrasted perspectives of this behaviour that are prevalent in the field: 1. the view which sees aggressiveness as pathological and 2. the position arguing that this action is a by-product of adjusting to the lower-class style of life. Yougsters ju…	Feshbach S., Aggression, Charmichael's manual of child psychology, (1970); Gold M., Delinquent behaviour in an American city, (1970); Hirschi T., Causes of delinquency, (1971); Lefkowitz M.M., Eron L.D., Walder L.O., Huesmann L.R., Television violence and child aggression: a follow-up study, Television and social behaviour. Vol. 3 of the Report of the Surgeon General's Scientific Advisory Committ…	10	10	1973	10.1007/BF00577854		0
101	Huston J.P.; Bureš J.	Effects of cortical spreading depression on behaviors elicited by hypothalamic stimulation in rats	Physiology and Behavior	English	Article		Cortical spreading depression; Hypothalamic stimulation; Stimulus-bound behavior	Animal; Arousal; Cerebral Cortex; Dominance, Cerebral; Drinking; Eating; Electric Stimulation; Frontal Lobe; Hypothalamus; Male; Motivation; Neural Pathways; Occipital Lobe; Potassium Chloride; Rats; Reaction Time; Spreading Cortical Depression; Stereotaxic Techniques; potassium chloride; behavior; brain cortex lesion; brain depth stimulation; drinking; eating; hypothalamus; spreading cortical de…	Eating or drinking was elicited via electrical stimulation of the lateral hypothalamus of rats. To determine the effects of single waves of cortical spreading depression on elicited behavior, 1,1 animals were tested with 10 sec trains of stimulation at 20 sec intervals and administered 1-5 μl of 6% KCl through cannulae onto the frontal or occipital cortices of the contralateral or ipsilateral hem…	Anand, Dua, Chhina, Higher nervous control over food intake, Indian J. med. Res., 46, pp. 277-287, (1958); Berdashkevich, Shick, Hypothalamic self-stimulation and frontal poles of the cerebral hemispheres in rats, Bull. exp. Biol. Med., 6, pp. 12-16, (1971); Best, Zuckerman, Subcortical mediation of learned taste aversion, Physiol. Behav., 7, pp. 317-320, (1971); Bures, Buresova, The use of Leao'…	31	7	1973	10.1016/0031-9384(73)90162-5		0
102	Daly H.B.; Rosenberg K.M.	Infantile stimulation and its effects on frustration- and fear-motivated behavior in rats	Learning and Motivation	English	Article				Infant rats that were either removed from the nest each day (handled) or left undisturbed (nonhandled) were, in adulthood, given 72 food-reinforced runway acquisition trials followed by 24 trials of extinction training with or without shock. Handled and nonhandled control animals were given runway training without food reinforcement. Reinforced rats ran faster than nonreinforced rats, and handled…	Ader, Effects of early experience and differential housing on behavior and susceptibility to gastric erosions in the rat, Journal of Comparative and Physiological Psychology, 60, pp. 233-238, (1965); Amsel, The role of frustrative nonreward in noncontinuous reward situations, Psychological Bulletin, 55, pp. 102-119, (1958); Brown, Wagner, Resistance to punishment and extinction following training…	19	7	1973	10.1016/0023-9690(73)90004-0		0
103	Stellar E.; Corbit J.D.	Neural control of motivated behavior.	Neurosciences Research Program bulletin	English	Review			Animal; Behavior; Body Temperature Regulation; Body Weight; Brain; Dehydration; Drinking Behavior; Feeding Behavior; Hypothalamus; Motivation; Motor Activity; Sex Behavior, Animal; Sex Hormones; Smell; Taste; Thermoreceptors; Thirst; Water-Electrolyte Balance; sex hormone; animal; behavior; body weight; brain; dehydration; drinking behavior; electrolyte balance; feeding behavior; hypothalamus; mo…	[No abstract available]		1	6	1973			0
104	Quartermain D.; Judge M.E.; Van Itallie T.B.	Hunger Drive During Starvation in Rats Enriched with Odd-Carbon Fatty Acids	Proceedings of the Society for Experimental Biology and Medicine	English	Article			Animal; Behavior, Animal; Blood Glucose; Body Weight; Carbohydrates; Conditioning, Operant; Dietary Fats; Drive; Fatty Acids; Female; Food Deprivation; Hunger; Liver Glycogen; Rats; Reinforcement (Psychology); Starvation; fatty acid; undecanoic acid; adipose tissue; drive; feeding behavior; glucose blood level; glycogen liver level; hunger; rat; starvation; theoretical study	Rats with depot fat enriched with undecanoate maintain significantly higher concentrations of liver glycogen and plasma glucose during prolonged starvation than do conventionally fed controls. When food motivated behavior was tested by means of a progressive ratio schedule of reinforcement, the undecanoate-enriched rats exhibited a significantly lower drive for food after 48 hr of starvation than…	Campbell R.G., Hashim S.A., Amer. J. Physiol., 217, (1969); Van Itallie T.B., Khachadurian A.K., 165, (1969); Pi-Sunyer F.X., Diabetes, 20, (1971); Keys A., Brozek J., Henschel A., Mickelsen O., Taylor H.L., The Biology of Human Starvation, 1, (1950); Mayer J., N.Y. Acad. Sci., 63, (1955); Tapp J.T., Reinforcement and Behavior, (1969); Hodos W., Science, 134, (1961); Hoffman W.S., J. Biol. Chem.,…	10	4	1973	10.3181/00379727-143-37443	Psychology	2
105	Stellar E.; Corbit J.D.; Ernits T.	Neural control of motivated behavior. A report based on an NRP Work Session held October 4-6, 1970	Neurosciences Research Program Bulletin	English	Article			behavior; body weight; hedonism; hunger; hypothalamus; lateral hypothalamus; motivation; sexual behavior; sexuality; smelling; taste; theoretical study; thermoreceptor; thermoregulation; thirst	Scientific progress is reported allowing one to describe behavior in the most basic terms. Therefore, it is possible to conceive of common brain mechanisms and principles at work in regulation, motivation, and hedonic experience as exemplified in such diverse behaviors as thermoregulatory behavior, thirst, hunger, reproductive behavior (sexual, maternal or parental, and filial), migration, predat…		1	2	1973			0
106	Gurr R.F.	MOTIVATED BEHAVIOR OF THE INDIVIDUAL ON ENGINEERING PROJECT TEAMS: AN OUTLINE FOR AN IDEAL ENVIRONMENT.	American Society of Mechanical Engineers (Paper)	undefined	Conference paper			Management	The study concentrates on the team's motivational environment as it will influence the motivated behavior of the individual member. The finding is that ″what is good for the project is good for the individual.″ In addition to the criterions of group acceptance and well developed group norms it is suggested ″Participation in Technology Pool″ is a fundamental motivational factor for technical perso…		1	0	1973		Psychology	0
107	Imada H.	Studies on rigidity and crystallization of behavior	Japanese Psychological Research	English	Article				Rats were either avoidance or approach trained in a situation in which responses in a variety of directions were relatively free to occur. The training was continued until the response speed of the approach behavior became faster than that of the avoidance behavior. Then the approach group was subdivided into two groups differing in hunger drive. The variability of the slower avoidance behavior w…	Devalois R.L., The relation of different levels and kinds of motivation to variability of behavior, Journal of Experimental Psychology, 47, pp. 392-398, (1954); Imada H., Niihama K., Studies on rigidity and crystallization of behavior, Japanese Psychological Research, 14, pp. 158-167, (1972); Imada H., Shikano T., Studies on rigidity and crystallization of behavior, Japanese Psychological Researc…	4	0	1973	10.4992/psycholres1954.15.173		2
108	Fadeev Yu.A.; Andrianov V.V.	Unit activity in the association cortex of cats during food-motivated behavior	Bulletin of Experimental Biology and Medicine	English	Article			association cortex; behavior; brain cortex; cat; feeding behavior; food; motivation; nerve cell membrane potential; single unit activity; theoretical study	[No abstract available]	Belenkov, Zh. Vyssh. Nervn. Deyat., 5, (1969); Fadeev, Fiziol. Zh. SSSR, 10, (1965); Fadeev, Dokl. Akad. Nauk SSSR, 180, 1, (1968); Fadeev, Andrianov V.V., Fiziol. Zh. SSSR, 8, (1971); Albe-Fessard D., Dumont-Tyc S., Jankowska E., J. Physiol. (Paris), 53, (1961); Anand B.K., Am. J. Physiol., 207, (1964); Baust W., Baumgarten R., Hellner K.A., Pflug. Arch. ges. Physiol., 272, (1961); Brobeck J.R.,…	13	0	1973	10.1007/BF00805371		0
109	GREENWOOD, MR; QUARTERMAIN, D; JOHNSON, PR; CRUCE, JAF; HIRSCH, J	FOOD MOTIVATED BEHAVIOR IN GENETICALLY OBESE AND HYPOTHALAMIC-HYPERPHAGIC RATS AND MICE	PHYSIOLOGY & BEHAVIOR	English	Article					ANLIKER J, 1956, J APPL PHYSIOL, V8, P667, DOI 10.1152/jappl.1956.8.6.667; BRAY GA, 1972, AM J PHYSIOL, V223, P176, DOI 10.1152/ajplegacy.1972.223.1.176; Brobeck J R, 1943, Yale J Biol Med, V15, P831; CRUCE JAF, IN PRESS; HOLLIFIELD G, 1957, AM J PHYSIOL, V189, P36, DOI 10.1152/ajplegacy.1957.189.1.36; HOLLIFIELD G, 1955, METABOLISM, V4, P537; KENNEDY GC, 1950, PROC R SOC SER B-BIO, V137, P535, D…	15	54	1974	10.1016/0031-9384(74)90241-8	Psychology	15
110	De Wied D.; Bohus B.; Van Wimersma Greidanus T.J.B.	The Hypothalamo-Neurohypophyseal System and the Preservation of Conditioned Avoidance Behavior in Rats	Progress in Brain Research	English	Article			Animal; Avoidance Learning; Behavior, Animal; Conditioning, Classical; Hypothalamo-Hypophyseal System; Hypothalamus; Peptides; Pituitary Gland, Posterior; Rats; Vasopressins; peptide; vasopressin derivative; animal; animal behavior; article; avoidance behavior; conditioned reflex; drug effect; hypothalamus; hypothalamus hypophysis system; neurohypophysis; physiology; rat	This chapter focuses on the hypothalamo-neurohypophyseal system and the preservation of conditioned avoidance behavior in rats. Removal of the posterior lobe of the pituitary in rats results in a disturbance of the release of adrenocorticotropic hormone (ACTH) in response to neurogenic and emotional stress, while that to somatic or systemic stress remains unaltered. Posterior lobectomized rats su…	Ader R., de Wied D., Effects of lysine vasopressin on passive avoidance learning, Psychon. Sci., 29, pp. 46-48, (1971); Ader R., Weijnen J.A.W.M., Moleman P., Retention of a passive avoidance response as a function of the intensity and duration of electric shock, Psychon. Sci., 26, pp. 125-128, (1972); Arimura A., Yamaguchi T., Yoshimura K., Imazeki T., Itoh S., Role of the neurohypophysis in the…	23	38	1974	10.1016/S0079-6123(08)61922-6	Behavioral Sciences	0
111	Miller L.L.; Drew W.G.	Cannabis: Review of behavioral effects in animals	Psychological Bulletin	English	Article		cannabis & derivatives, animal behavior, literature review	cannabinoid; cannabis; tetrahydrocannabinol; aggression; avoidance behavior; behavior; cat; escape behavior; fluid intake; food intake; learning; monkey; motivation; motor activity; rat; review	Reviews research studies concerning the action of cannabis and its derivatives on numerous aspects of animal behavior. These aspects include spontaneous activity; escape and avoidance behavior; schedule-controlled behavior; state-dependent learning; miscellaneous appetitively and nonappetitively motivated behavior; food and water intake; and aggression. Disparate findings are discussed and attrib…		1	24	1974	10.1037/h0036572	Neurosciences	0
112	SINGH, D; SIKES, S	ROLE OF PAST EXPERIENCE ON FOOD-MOTIVATED BEHAVIOR OF OBESE HUMANS	JOURNAL OF COMPARATIVE AND PHYSIOLOGICAL PSYCHOLOGY	English	Article					MILLER NE, 1950, SCIENCE, V112, P256, DOI 10.1126/science.112.2905.256; NISBETT RE, 1972, PSYCHOL REV, V79, P433, DOI 10.1037/h0033519; NISBETT RE, 1968, SCIENCE, V159, P1254, DOI 10.1126/science.159.3820.1254; SCHACHTER S, 1971, AM PSYCHOL, V26, P129, DOI 10.1037/h0030817; SINGH D, 1973, J COMP PHYSIOL PSYCH, V84, P47, DOI 10.1037/h0035022; Singh D, 1968, J Comp Physiol Psychol, V65, P163, DOI 1…	9	19	1974	10.1037/h0036247	Psychology	0
113	Silva M.T.A.	Effects of adrenal demedullation and adrenalectomy on an active avoidance response of rats	Physiological Psychology	English	Article			adrenal gland; adrenal medulla; adrenal medullectomy; adrenalectomy; avoidance behavior; fear; hypophysis; rat; theoretical study	Extinction of a one-way avoidance response was studied in adrenalectomized, adrenal demedullated, and operated control albino male rats. The response was acquired under 0.3-, 0.6-, or 1.0-mA shock stimulation. In general, adrenalectomized rats were slower to extinguish than both demedullated and operated control animals. In the most stressful acquisition condition (1.0 mA), demedullated animals w…	Biscardi A.M, Carpi A., Orsingher O.A, Urinary excretion of catechol amines in the rat after their liberation by reserpine or dexamphetamine, British Journal of Pharmacology, 23, pp. 529-539, (1964); Cox G.S, Hodges J.R, Vernikos J., The effect of adrenalectomy on the circulating level of adrenocorticotrophic hormone in the rat, Journal of Endocrinology, 17, pp. 177-181, (1958); Crawford T.B.B, L…	27	14	1974	10.3758/BF03333019	Cell Biology	0
114	Singh D.; Sikes S.	Role of past experience of food-motivated behavior of obese humans	Journal of Comparative and Physiological Psychology	English	Article		normal weight college students; past experience, willingness to work for food, obese &	cacao; feeding behavior; motivation; normal human; obesity; theoretical study	Offered aluminum-foil-wrapped or unwrapped food (chocolates and cashews) to 62 obese and 64 normal undergraduates to investigate the effects of past experience on the willingness to work for food. The results show that neither obesity nor the unwrapping manipulation had an effect on the consumption of chocolates. Wrapping, however, produced a significant effect on cashew consumption-obese Ss ate …		1	14	1974	10.1037/h0036247	Biochemistry & Molecular Biology	0
115	Martin G.E.; Myers R.D.	Action of intrahypothalamic 6-hydroxydopamine on motivated responding for food and water in the rat	Pharmacology, Biochemistry and Behavior	English	Article		6-OHDA lesions; Chemical lesions; Drinking; Feeding behavior; Food motivated behavior; Hypothalamic injections of 6-OHDA; Water intake	Animal; Behavior, Animal; Comparative Study; Dose-Response Relationship, Drug; Drinking Behavior; Feeding Behavior; Hunger; Hydroxydopamines; Hypothalamus; Injections; Male; Rats; Reinforcement (Psychology); Thirst; Time Factors; noradrenalin; oxidopamine; behavior; brain injury; dose response; drinking; feeding behavior; fluid intake; food intake; hypothalamus; intracerebral drug administration;…	6-Hydroxydopamine (6-OHDA) was micro-injected in minute quantities into the hypothalamus of the food- and water-deprived rat that had been trained to lever press for food pellets and water. During a 2-hr period subsequent to a micro-injection, the effect was examined of 0.2, 0.5, 2.0 or 4.0 μg of the drug on lever pressing responses (FR-10 schedule of reinforcement) that were motivated by food an…	Ahlskog, Hoebel, Overeating and obesity from damage to a noradrenergic system in the brain, Science, 182, pp. 166-169, (1973); Breese, Howard, Leahy, Effect of 6-hydroxydopamine on electrical self stimulation of the brain, Br. J. Pharmacol., 43, pp. 255-257, (1971); Breese, Moore, Howard, Central actions of 6-hydroxydopamine and other phenylethylamine derivatives on body temperature in the rat, J…	26	13	1974	10.1016/0091-3057(74)90086-0		0
116	Carey R.J.; Procopio G.	Differential effects of septal, preoptic, and habenula ablations on thirst-motivated behaviors in rats	Journal of Comparative and Physiological Psychology	English	Article		septal vs preoptic vs habenula ablations, thirst-motivated behaviors, male rats	quinine; behavior; habenula; medial forebrain bundle; motivation; preoptic area; rat; reinforcement; septum pellucidum; theoretical study; thirst	Two experiments used a total of 59 male Sprague-Dawley rats. Bilateral septal lesions dramatically enhanced barpressing rates generated under progressive ratio schedules of reinforcement. This increased barpressing was dependent on deprivation level but independent of the type of deprivation (i.e., food or water). Equivalent effects on barpressing were observed in Ss with bilateral medial forebra…		1	9	1974	10.1037/h0037647		1
117	THOMAS, JB; MCCLEARY, RA	FORNICAL LESIONS AND AVERSIVELY-MOTIVATED BEHAVIOR IN RAT	PHYSIOLOGY & BEHAVIOR	English	Article					DONOVICK PJ, 1968, J COMP PHYSIOL PSYCH, V66, P569, DOI 10.1037/h0026514; ELLEN P, 1964, EXP NEUROL, V10, P120, DOI 10.1016/0014-4886(64)90089-5; FISCHMAN M, 1966, PROGR PHYSIOLOGICAL, V1; HAMILTON LW, 1970, J COMP PHYSIOL PSYCH, V70, P79, DOI 10.1037/h0028387; KENYON J, 1965, PSYCHON SCI, V3, P113; KING FA, 1958, J NERV MENT DIS, V126, P57, DOI 10.1097/00005053-195801000-00006; LISS P, 1965, THE…	17	9	1974	10.1016/0031-9384(74)90108-5	Psychology	0
118	Thomas J.B.; McCleary R.A.	Fornical lesions and aversively-motivated behavior in the rat	Physiology and Behavior	English	Article		Fornical lesions; One-way avoidance; Position-habit reversal; Septal lesions	Acoustic Stimulation; Animal; Avoidance Learning; Behavior, Animal; Conditioning, Classical; Electroshock; Extinction (Psychology); Habituation (Psychophysiology); Hippocampus; Male; Motor Activity; Rats; Septum Pellucidum; Stereotaxic Techniques; aversive behavior; avoidance behavior; behavior; brain fornix; brain injury; motivation; rat; septum pellucidum; theoretical study; animal; animal beha…	Rats with fornical, septal, and combined septal and fornical damage were compared with control rats on the acquisition of a one-way avoidance response, the forced extinction of that response, the acquisition of a shock-motivated position habit and the reversal of that habit. The rats with septal lesions were deficient in one-way avoidance acquisition, position-habit acquisition, and position-habi…	Donovick, Effects of localized septal lesions on hippocampal EEG activity and behavior in rats, J. comp. physiol. Psychol., 66, pp. 569-578, (1968); Ellen, Wilson, Powell, Septal inhibition and timing behavior in the rat, Expl Neurol., 10, pp. 120-132, (1964); Fischman, McCleary, A patterned perseverative deficit deficit following fornicotomy in the cat, Progress in Physiological Psychology, 1, (…	16	8	1974	10.1016/0031-9384(74)90108-5		0
119	Teitelbaum P.	Functional recovery after lesions of the nervous system. V. Neural plasticity and behavioral recovery in the central nervous system. The use of recovery of function to analyze the organization of motivated behavior in the nervous system.	Neurosciences Research Program bulletin	English	Article			Age Factors; Animal; Animals, Newborn; Brain; Brain Injuries; Brain Mapping; Cerebrovascular Disorders; Child Development; Drinking Behavior; Feeding Behavior; Hemiplegia; Human; Hypothalamus; Infant, Newborn; Methods; Motivation; Motor Skills; Rats; Reflex; Time Factors; Touch; age; animal; article; brain; brain injury; brain mapping; cerebrovascular disease; child development; drinking behavior…	[No abstract available]		1	5	1974			0
120	Kraly F.S.; Blass E.M.	Motivated feeding in the absence of glucoprivic control of feeding in rats	Journal of Comparative and Physiological Psychology	English	Article		bilateral damage to medial forebrain bundle &; decreased intracellular glucose utilization, food-motivated behavior, female rats	glucose; quinine; behavior; brain injury; diet; feeding behavior; food; glucose utilization; medial forebrain bundle; motivation; rat; theoretical study	Feeding to decreased intracellular glucose utilization was assessed in 13 Sherman female albino rats with bilateral damage to the medial forebrain bundle and in 7 normal rats. Brain-damaged Ss that did not feed to glucoprivation, those that ate normally to glucoprivation, and normal Ss were tested on 3 traditional indices of food-motivated behavior: quinine adulteration of diet, barpressing on a …		1	5	1974	10.1037/h0037222		0
121	HOUSER, VP; PARE, WP	ANTICHOLINERGICS - THEIR EFFECTS ON FEAR-MOTIVATED BEHAVIOR, URINARY 11-HYDROXYCORTICOSTEROIDS, URINARY VOLUME, AND HEART-RATE IN DOG	PSYCHOLOGICAL REPORTS	English	Article					CARLTON PL, 1969, REINFORCEMENT BEHAVI; DEWIED D, 1970, HYPOTHALAMUS; FENDLER K, 1961, ACTA PHYSIOL HUNG, V20, P293; GOODMAN LS, 1965, PHARMACOLOGICAL BASI; HOUSER VP, 1973, PSYCHOPHARMACOLOGIA, V32, P133, DOI 10.1007/BF00428684; HOUSER VP, 1972, 4663 EDG ARS TECH RE, P1; KETCHUM JS, 1973, PSYCHOPHARMACOLOGIA, V28, P121, DOI 10.1007/BF00421398; KRIEGER DT, 1970, ENDOCRINOLOGY, V87, P172; KUHN ER,…	15	3	1974	10.2466/pr0.1974.34.1.183	Psychology	2
122	Matthews T.J.; Pinsky S.D.; Strax R.	An incentive effect in thermally motivated behavior	Animal Learning & Behavior	English	Article			heat; instrumental conditioning; motivation; rat; reinforcement; theoretical study	Three shaved adult male albino rats were trained to press a lever to replace a hot air drive condition (50° C) with either a small reinforcer (32° C) or a large reinforcer (14° C). Following the 10-sec reinforcer, the drive condition was either reinstated immediately (no delay) or after a 15-sec exposure to the drive temperature, during which the bar was withdrawn (delay). Response rate during th…	Carlisle H.J., Heat intake and hypothalamic temperature during behavioral temperature regulation, Journal of Comparative & Physiological Psychology, 61, pp. 388-397, (1966); Crespi L.P., Quantitative variation of incentive and performance in the white rat, The American Journal of Psychology, 55, pp. 467-517, (1942); Epstein A.N., Milestone R., Showering as a collant for rats exposed to heat, Scie…	13	2	1974	10.3758/BF03199170		0
123	Goldstein M.L.	The effect of amygdalectomy on acquisition of a classically conditioned fear response	Bulletin of the Psychonomic Society	English	Article			amygdalectomy; avoidance behavior; conditioning; fear; motivation; rat; theoretical study	Rats were subjected to bilateral amygdalectomy and their performance latencies on acquisition of the classically conditioned fear response were compared with the performance of normal animals. Bilateral amygdalectomy was found to interfere with acquisition of a classically conditioned fear response. Amygdalectomy also reduced the general level of activity. The amygdaloid complex is, therefore, es…	Brady J.V, Schreiner L., Geller I., Kling A., Subcortical mechanisms in emotional behavior: The effect of rhinencephalic injury upon the acquisition and retention of a conditioned avoidance response in cats, Journal of Comparative & Physiological Psychology, 47, pp. 179-186, (1954); Edwards A.L, Experimental design in psychological research, (1960); Goldstein M.L, Acquired drive strength as a joi…	8	2	1974	10.3758/BF03334257		0
124	Houser V.P.; Pare W.P.	Anticholinergics: their effects on fear motivated behavior, urinary 11 hydroxycorticosteroids, urinary volume, and heart rate in the dog	Psychological Reports	English	Article			11 hydroxycorticosteroid; scopolamine; scopolamine methyl bromide; avoidance behavior; behavior; conditioning; dog; fear; heart rate; intramuscular drug administration; memory; theoretical study; urine	Two anticholinergics (scopolamine hydrobromide and scopolamine methylbromide: .5, .7 mg) were administered to dogs while they were subjected to a Sidman nondiscriminated avoidance schedule which contained 7 conditioned stimuli unavoidable shock (CS US) pairings. Both anticholinergics significantly elevated urinary 11 hydroxycorticosteroids and heart rate, while only the central acting agent, scop…		1	0	1974	10.2466/pr0.1974.34.1.183		2
125	VENGER, L; MUKHINA, V	DEVELOPMENT OF MOTIVATED BEHAVIOR AND FORMATION OF SELF-AWARENESS IN CHILD	SOVIET EDUCATION	English	Article					VENGER L, 1973, DOSHKOLNOE VOSPITANI	1	0	1974		Education & Educational Research	0
126	Gasanov G.G.; Khamukaev E.M.	Electrostimulation of the amygdala and emotionally motivated behavior, levels of water consumption and EEG; [Emotsional'no-motivatsionnoe povedenie, uroven' potrebleniia vody i EEG pri élektrostimuliatsii amigdaly]	Zhurnal Vysshei Nervnoi Deyatelnosti Imeni I.P. Pavlova	Russian	Article			Amygdala; Animal; Brain Mapping; Drinking Behavior; Electric Stimulation; Electroencephalography; English Abstract; Hippocampus; Mesencephalon; Rabbits; Reticular Formation; Satiation; Time Factors; Water Deprivation; amygdaloid nucleus; animal; article; brain mapping; drinking behavior; electroencephalography; electrostimulation; hippocampus; mesencephalon; physiology; rabbit; reticular formatio…	[No abstract available]		1	0	1974		Education & Educational Research	0
127	Venger L.; Mukhina V.	The development of motivated behavior and the formation of self-awareness in the child	Soviet Education	English	Article				[No abstract available]		1	0	1974	10.2753/RES1060-9393160788		0
128	Stricker E.M.	The role of brain catecholamine containing neurons in the control of water and salt intakes	Rein et Foie, Maladies de la Nutrition	English	Article			dopaminergic nerve cell; fluid intake; noradrenergic nerve; salt intake; sympathectomy; theoretical study	Regulatory imbalances initiate physiological mechanisms which help to maintain homeostasis. When imbalances are too large for such compensation motivated ingestive behaviors occur which provide the organism with the needed nutrients. Central catecholaminergic neurons are proposed to participate in the control of thirst and sodium appetite by mediating components of arousal, affect, and motor func…		1	0	1974			0
129	LEVITT, DR; TEITELBAUM, P	SOMNOLENCE, AKINESIA, AND SENSORY ACTIVATION OF MOTIVATED BEHAVIOR IN LATERAL HYPOTHALAMIC SYNDROME	PROCEEDINGS OF THE NATIONAL ACADEMY OF SCIENCES OF THE UNITED STATES OF AMERICA	English	Article					ANAND BK, 1951, YALE J BIOL MED, V24, P123; ANCHEL H, 1972, ELECTROEN CLIN NEURO, V32, P209, DOI 10.1016/0013-4694(72)90171-X; BAILLIE P, 1963, J PHYSIOL-LONDON, V165, P227, DOI 10.1113/jphysiol.1963.sp007054; BALAGURA S, 1969, PHYSIOL BEHAV, V4, P629, DOI 10.1016/0031-9384(69)90166-8; CHENG M, 1971, J COMP PHYSIOL PSYCH, V76, P206, DOI 10.1037/h0031374; EPSTEIN AN, 1967, AM J PHYSIOL, V213, P115…	39	141	1975	10.1073/pnas.72.7.2819	Multidisciplinary Sciences	1
130	Levitt D.R.; Teitelbaum P.	Somnolence, akinesia, and sensory activation of motivated behavior in the lateral hypothalamic syndrome	Proceedings of the National Academy of Sciences of the United States of America	English	Article			akinesia; aphagia; automatism; brain injury; hypothalamus; locomotion; rat; somnolence; theoretical study	[No abstract available]		1	130	1975	10.1073/pnas.72.7.2819	Physiology	5
131	Anisman H.	Time-dependent variations in aversively motivated behaviors: Nonassociative effects of cholinergic and catecholaminergic activity	Psychological Review	English	Article		role of acetylcholine & central catecholamines, aversively motivated behaviors	Acetylcholine; Animal; Avoidance Learning; Behavior, Animal; Brain; Catecholamines; Human; Models, Neurological; Parasympatholytics; Parasympathomimetics; Rats; Scopolamine; Stress, Psychological; Synaptic Transmission; Time Factors; acetylcholine; catecholamine derivative; cholinergic receptor blocking agent; cholinergic receptor stimulating agent; scopolamine; animal; animal behavior; avoidance…	The role of acetylcholine and central catecholamines in modulating aversively motivated behaviors, and behavior following exposure to uncontrollable stressors, is evaluated. It is suggested that in the presence of adequate associative processes, nonassociative factors mediated by stress-induced neurochemical changes determine avoidance response rate. In addition to the existence of a balanced sta…		1	108	1975	10.1037/0033-295X.82.5.359	Endocrinology & Metabolism	1
132	Brunelli M.; Magni F.; Moruzzi G.; Musumeci D.	Apomorphine pecking in the pigeon	Archives Italiennes de Biologie	English	Article			Animal; Apomorphine; Darkness; Fasting; Feeding Behavior; Hypothalamus; Injections, Intramuscular; Lighting; Pigeons; Satiation; Thalamus; apomorphine; behavior; brain depth stimulation; brain injury; caloric restriction; dose response; drug response; feeding center; hemisphere; hypothalamus; intramuscular drug administration; motivation; pigeon; pons reticular formation; reticular formation; sat…	Pecking activity elicited by apomorphine was studied quantitatively in intact and thalamic pigeons. While apomorphine pecking is easily observed in the intact pigeon, it is absent in the acute thalamic animal. It reappears, however, in the chronic preparation simultaneously with the recovery of spontaneous pecking. Apomorphine pecking is decreased by satiation and increased by fasting. Reticular …		1	33	1975		Linguistics	1
133	Anisman H.	Task complexity as a factor in eliciting heterosis in mice: Aversively motivated behaviors	Journal of Comparative and Physiological Psychology	English	Article		complexity of tasks involving aversively motivated behaviors, elicitation of heterosis, inbred strains of mice &; their reciprocal F sub 1 hybrids	Animal; Avoidance Learning; Electroshock; Female; Genetics, Behavioral; Hybrid Vigor; Hybridization, Genetic; Male; Mice; Mice, Inbred A; Mice, Inbred C57BL; Mice, Inbred DBA; Mice, Inbred Strains; Motor Activity; avoidance behavior; conditioning; heterosis; motivation; mouse; task; theoretical study	10 mice from each of 3 inbred strains (A/J, DBA/2J, and C57BL/6J) and their 6 reciprocal F1 hybrids were tested in activity levels before and after shock, inhibitory avoidance, 1-way avoidance, and shuttle avoidance. In the activity and inhibitory situations the hybrids generally exhibited an intermediate pattern of inheritance. In the 1-way avoidnance task complete dominance was the rule, wherea…		1	16	1975	10.1037/h0077173	Business	0
134	LEWITTES, DJ; SIMMONS, WL	IMPRESSION MANAGEMENT OF SEXUALLY MOTIVATED BEHAVIOR	JOURNAL OF SOCIAL PSYCHOLOGY	English	Article					BROWN BR, 1971, J EXP SOC PSYCHOL, V7, P490, DOI 10.1016/0022-1031(71)90011-4; BROWN BR, 1970, J EXP SOC PSYCHOL, V6, P255, DOI 10.1016/0022-1031(70)90061-2; GALBRAIT.GG, 1970, J CONSULT CLIN PSYCH, V34, P67, DOI 10.1037/h0028687; GALBRAITH GG, 1968, J CONSULT CLIN PSYCH, V32, P707, DOI 10.1037/h0026584; GALBRAITH GG, 1968, J PERS SOC PSYCHOL, V10, P142, DOI 10.1037/h0026386; Goffman E, 1955, PSY…	17	10	1975	10.1080/00224545.1975.9923260	Psychology	0
135	HOUSER, VP; ROTHFELD, B; VARADY, A	EFFECTS OF CHLORDIAZEPOXIDE UPON FEAR-MOTIVATED BEHAVIOR IN DOGS	PSYCHOLOGICAL REPORTS	English	Article					ANNAU Z, 1961, J COMP PHYSIOL PSYCH, V54, P428, DOI 10.1037/h0042199; COOK L, 1964, FED PROC, V23, P818; HERRNSTEIN RJ, 1958, J COMP PHYSIOL PSYCH, V51, P380, DOI 10.1037/h0038487; HOLLISTER LE, 1973, BENZODIAZEPINES, P367; HOUSER VP, 1974, PSYCHOL REP, V34, P183, DOI 10.2466/pr0.1974.34.1.183; HOUSER VP, 1973, PSYCHOPHARMACOLOGIA, V32, P133, DOI 10.1007/BF00428684; HOUSER VP, 1973, PSYCHOPHARMAC…	21	9	1975	10.2466/pr0.1975.36.3.987	Psychology	3
136	Houser V.P.; Rothfeld B.; Varady Jr. A.	Effects of chlordiazepoxide upon fear-motivated behavior in dogs.	Psychological reports	English	Article			Animals; Avoidance Learning; Behavior, Animal; Chlordiazepoxide; Conditioning, Operant; Dogs; Dose-Response Relationship, Drug; Fear; Female; Heart Rate; Hydrocortisone; Motor Activity; Reaction Time; Reinforcement Schedule; Urination; chlordiazepoxide; hydrocortisone; animal; animal behavior; article; avoidance behavior; dog; dose response; drug effect; fear; female; heart rate; instrumental con…	[No abstract available]		1	8	1975	10.2466/pr0.1975.36.3.987		2
137	D'Asaro B.; Groesbeck C.; Nigro C.	Diet vitamin program for jail inmates	Journal of Orthomolecular Psychiatry	English	Article			protein; sucrose; vitamin; behavior; diet; forensic medicine; mood; motivation; perception; theoretical study; therapy	Results of an eight week diet vitamin program in a county jail included significant improvement in previously impaired perception as measured on the Experiential World Inventory; reduction of inmates' voluntary sugar intake as measured on self report questionnaires; improvement in morale, mood and self motivated behavior among inmates as measured by self reports and staff observations. The progra…		1	7	1975			0
138	HOUSER, VP	EFFECTS OF DELTA9-TETRAHYDROCANNABINOL UPON FEAR-MOTIVATED BEHAVIOR IN SQUIRREL-MONKEYS	PHYSIOLOGICAL PSYCHOLOGY	English	Article					ABEL EL, 1969, PSYCHON SCI, V16, P44; ANNAU Z, 1961, J COMP PHYSIOL PSYCH, V54, P428, DOI 10.1037/h0042199; BOYD E. S., 1963, ARCH INTERNATL PHARMACODYN ET THER, V144, P533; GONZALEZ SC, 1972, BEHAV BIOL, V7, P83, DOI 10.1016/S0091-6773(72)80191-3; HARDMAN HF, 1971, PHARMACOL REV, V23, P295; HERRNSTEIN RJ, 1958, J COMP PHYSIOL PSYCH, V51, P380, DOI 10.1037/h0038487; HOUSER VP, 1973, PSYCHOPHARMAC…	19	4	1975	10.3758/BF03337496	Psychology	1
139	Carey R.J.; Goodall E.B.; Procopio G.	Motivational and neuroanatomical specificity of hypodipsia for aversive solutions produced by medial preoptic injury to the rat	Journal of Comparative and Physiological Psychology	English	Article		bilateral medial preoptic lesions, motivational &; neuroanatomical specificity of hypodipsia for aversive solutions, rats	quinine; aversive behavior; brain injury; hypodipsia; motivation; preoptic area; rat; serum osmolality; theoretical study; thirst	In an experiment with a total of 28 Sprague-Dawley rats, bilateral medial preoptic lesions dramatically lowered the rejection threshold for quinine-adulterated water but not for food in 24-hr forced-choice tests. The detection threshold for quinine in a 2-bottle choice test, however, was unaffected by the medial preoptic lesion. Bilateral septal and lateral preoptic lesions had no effect on any q…		1	4	1975	10.1037/h0076806	Psychology	2
140	Houser V.P.	The effects of Δ9-tetrahydrocannabinol upon fear-motivated behavior in squirrel monkeys	Physiological Psychology	English	Article			dronabinol; aversion; avoidance behavior; behavior; conditioning; fear; monkey; motivation; motor activity; theoretical study	The present study investigated the effects of three doses (4.0, 8.0, 12.0 mg/kg) of Δ9-tetrahydrocannabinol (THC) upon the behavior of six squirrel monkeys subjected to a Sidman nondiscriminated avoidance schedule that superimposed conditioned stimuli (CS)—unavoidable shock pairings upon the ongoing avoidance behavior. All the animals demonstrated facilitated avoidance response rates and general …	Abel E.L, Effects of the marihuana homologue, pyrahexyl, on a conditioned emotional response, Psychonomic Science, 16, (1969); Annau Z., Kamin L.J, The conditioned emotional response as a function of intensity of the US, Journal of Comparative and Physiological Psychology, 54, pp. 428-432, (1961); Boyd E.S, Hutchinson E.D, Gardner L.C, Meritt D.A, Effects of tetrahydrocannabinols and other drugs …	18	2	1975	10.3758/BF03337496		1
141	Blass E.M.; Hall W.G.	Drinking termination: Interactions among hydrational, orogastric, and behavioral controls in rats	Psychological Review	English	Article		water deprivation, physiological stimuli & hydrational & orogastric & behavioral controls in drinking termination & model of drinking behavior, rats	Animal; Drinking Behavior; Intestinal Absorption; Mouth; Rats; Satiation; Satiety Response; Stomach; Support, U.S. Gov't, P.H.S.; Water Deprivation; Water-Electrolyte Balance; animal; article; drinking behavior; electrolyte balance; intestine absorption; mouth; physiology; psychophysiology; rat; satiety; stomach; water deprivation	Examined the phenomenon that fluid-deprived rats do not drink enough water to attain hydrational balance. It was demonstrated that cellular overhydration is the focus of a constellation of central, peripheral, and behavioral events that coalesce to prematurely terminate drinking. These considerations are incorporated into a model of drinking behavior. Implications of this model for the control of…		1	81	1976	10.1037/0033-295X.83.5.356	Behavioral Sciences	2
142	SHAPIRA, Z	EXPECTANCY DETERMINANTS OF INTRINSICALLY MOTIVATED BEHAVIOR	JOURNAL OF PERSONALITY AND SOCIAL PSYCHOLOGY	English	Article					ATKINSON JW, 1957, PSYCHOL REV, V64, P359, DOI 10.1037/h0043445; ATKINSON JW, 1960, J ABNORM SOC PSYCH, V60, P52, DOI 10.1037/h0041119; Atkinson JW., 1964, INTRO MOTIVATION; CALDER BJ, 1975, J PERS SOC PSYCHOL, V31, P599, DOI 10.1037/h0077100; CAMPBELL JP, 1970, MANAGERIAL BEHAVIOR; DECHARMS R, 1965, J PERS SOC PSYCHOL, V1, P558, DOI 10.1037/h0022021; DeCharms R.C, 1968, PERSONAL CAUSATION; Deci …	25	58	1976	10.1037/0022-3514.34.6.1235	Psychology	3
143	Martin J.R.	Motivated Behaviors Elicited from Hypothalamus, Midbrain, and Pons of the Guinea Pig (Cavia porcellus)	Journal of Comparative and Physiological Psychology	English	Article		aggression; behaviors; drinking; escape; feeding; gnawing; guinea pig; hypothalamus; mating; midbrain; motivation; painlike responses; pons; rat; response mechanisms; self stimulation; vocalization	catecholamine; brain depth stimulation; feeding behavior; guinea pig; hypothalamus; mesencephalon; motivation; pons; theoretical study	journal abstract: Eating, drinking, biting attack, male mating behavior, and gnawing were elicited by electrical stimulation through electrodes located predominantly in a region extending from the preoptic area through the lateral hypothalamus into the ventral midbrain. Escape and digging were elicited from a parallel but more medial region that overlapped the lateral zone only in the preoptic-an…		1	53	1976	10.1037/h0078658	Endocrinology & Metabolism	0
144	Scott Jr. W.E.	The effects of extrinsic rewards on "intrinsic motivation". A critique	Organizational Behavior and Human Performance	English	Article				Recently a number of cognitive theorists have prescribed widely against the use of reinforcement procedures in organizations, citing as evidence those studies in which contingent extrinsic reinforcers seemed to impair intrinsically motivated behavior. However, a review of those studies reveals that (a) there is no acceptable evidence that extrinsic reinforcers inevitably disrupt behavior maintain…	Calder, Staw, The interaction of intrinsic and extrinsic motivation: Some methodological notes, Journal of Personality and Social Psychology, 31, pp. 76-80, (1975); Davis, Settlage, Harlow, Performance of normal and brain-operated monkeys on mechanical puzzles with and without food incentive, Journal of Genetic Psychology, 77, pp. 305-311, (1950); De Charms, Personal causation: The internal affec…	15	38	1976	10.1016/0030-5073(76)90032-5	Endocrinology & Metabolism	1
145	Rowland N.	Endogenous circadian rhythms in rats recovered from lateral hypothalamic lesions	Physiology and Behavior	English	Article		Circadian rhythms; Drinking; Lateral hypothalamus; Lesions	Animal; Behavior, Animal; Circadian Rhythm; Darkness; Drinking; Eating; Feeding Behavior; Hypothalamus; Light; Male; Motor Activity; Rats; Support, U.S. Gov't, Non-P.H.S.; Vision; brain injury; circadian rhythm; drinking; lateral hypothalamus; rat; theoretical study	Compared with intact controls, rats which have recovered spontaneous ingestion after lateral hypothalamic lesions show exaggerated nocturnal rhythms. Food intake was low and water intake negligible in the light part of a LD 12:12 cycle. The endogenous rhythms persisted in constant dark, and were clearly free running in constant light with periods of 25-26 hr. Animals with relatively asymmetric da…	Aschoff, Exogenous and endogenous components in circadian rhythms, Cold Spring Harb. Symp. quant. Biol., 25, pp. 11-28, (1960); Avery, The relationship of light-dark reversal transients and free-running rhythms, Int. J. Chronobiol., 2, pp. 223-232, (1974); Axelrod, The pineal gland: a neurochemical transducer, Science, 184, pp. 1341-1348, (1974); Baum, Light synchronization of rat feeding rhythms…	34	23	1976	10.1016/0031-9384(76)90130-X	Behavioral Sciences	0
146	Kraly F.S.; Blass E.M.	Mechanisms for enhanced feeding in the cold in rats	Journal of Comparative and Physiological Psychology	English	Article		environmental cold, feeding &; food-motivated behavior &; gastric clearance of food, female rats	quinine; cold; feeding behavior; food intake; instrumental conditioning; oral drug administration; rat; stomach emptying; theoretical study	The effect of environmental cold upon feeding, food-motivated behavior, and gastric clearance of food was studied in 36 female Sherman rats in 4 experiments. Ss ate liquid diet in either a 5 or 22Deg. C ambient temperature (Ta) following (a) 24-hr food deprivation at T)a) of either 5 or 22Deg. C or (b) 0- or 48-hr food deprivation at Ta 22Deg. C. Ss ate more at 5 than at 22Deg. C regardless of th…		1	19	1976	10.1037/h0077225	Business	0
147	KING, BM; GASTON, MG	FACTORS INFLUENCING HUNGER AND THIRST MOTIVATED BEHAVIOR OF HYPOTHALAMIC HYPERPHAGIC RATS	PHYSIOLOGY & BEHAVIOR	English	Article					AZRIN NH, 1961, SCIENCE, V133, P382, DOI 10.1126/science.133.3450.382; BALINSKA H., 1963, ACTA BIOL EXPTL, V23, P33; BEATTY WW, 1973, PHYSIOL BEHAV, V10, P841, DOI 10.1016/0031-9384(73)90051-6; Brobeck J R, 1943, Yale J Biol Med, V15, P831; BROOKS CM, 1946, AM J PHYSIOL, V147, P735, DOI 10.1152/ajplegacy.1946.147.4.735; COLLIER G, 1969, ANN NY ACAD SCI, V157, P594, DOI 10.1111/j.1749-6632.1969.tb…	51	18	1976	10.1016/0031-9384(76)90189-X	Psychology	0
148	King B.M.; Gaston M.G.	Factors influencing the hunger and thirst motivated behavior of hypothalamic hyperphagic rats	Physiology and Behavior	English	Article		Hyperphagia; Hyperreactivity; Identical deprivation; Medial hypothalamic lesions; Motivation; Pretraining	Animal; Behavior, Animal; Body Weight; Conditioning, Operant; Female; Food Deprivation; Hunger; Hypothalamus; Hypothalamus, Middle; Motivation; Obesity; Rats; Reinforcement Schedule; Thirst; Water Deprivation; brain injury; feeding behavior; hunger; hyperphagia; hypothalamus; instrumental conditioning; motivation; obesity; rat; theoretical study; thirst	Female rats with lesions in the area of the ventromedial hypothalamus were hyperphagic but performed significantly worse than controls on high fixed ratio schedules for both food and water reinforcements. Preoperative training of the experimental task eliminated these performance deficits but identical deprivation in terms of preoperative body weight did not. Identical deprivation had no effect o…	Azrin, Time-out from positive reinforcement, Science, 133, pp. 382-383, (1961); Balinska, Food preference and conditioned reflex type II activity in dynamic hyperphagic rabbits, Acta Biol. exp., 23, pp. 33-44, (1963); Beatty, Influence of type of reinforcement on operant responding by rats with ventromedial lesions, Physiol. Behav., 10, pp. 841-846, (1973); Brobeck, Tepperman, Long, Experimental …	51	14	1976	10.1016/0031-9384(76)90189-X	Psychology	1
149	Marks H.E.; Davison C.	Hyperinsulinemia: effects on body weight, obesity and motivated behaviors	TIT Journal of Life Sciences	English	Article			Adipose Tissue; Age Factors; Animal; Body Composition; Body Weight; Electroshock; Female; Hyperinsulinism; Hypothalamus; Hypothalamus, Middle; Male; Motivation; Motor Activity; Obesity; Rats; Saccharin; Support, U.S. Gov't, Non-P.H.S.; Taste; fat; activity; behavior; body weight; electric shock; gonadectomy; hyperinsulinemia; hypophysectomy; hypothalamus lesion; lesion; motivation; obesity; rat; …	Five experiments were performed to evaluate the physiological and behavioral similarities between lesions of the ventromedial hypothalamus (VMH) and injection produced hyperinsulinemia. It was found that the rate of weight gain and fat deposition in both adult and weanling rats was eseentially the same for both VMH and hyperinsulinemic rats. Measures of activity and taste preference measufes yiel…		1	7	1976			0
150	Riddell W.I.; Galvani P.F.; Foster K.M.	The role of escape-motivated behavior in aversive conditioning in rats and gerbils	Behavioral Biology	English	Article			Animal; Avoidance Learning; Conditioning, Operant; Escape Reaction; Exploratory Behavior; Female; Gerbillinae; Male; Motivation; Rats; Reaction Time; Retention (Psychology); Species Specificity; animal; aversive behavior; conditioning; escape behavior; motivation; rat; theoretical study; article; avoidance behavior; exploratory behavior; female; gerbil; instrumental conditioning; long term memory…	Two experiments were conducted to evaluate whether rat-gerbil differences in performance in aversive conditioning tasks are due primarily to species differences in exploratory tendencies or whether such performance differences might be attributable to species-specific escape tendencies. In Experiment 1 both species were given the opportunity to leave an area previously learned to be "safe" (platf…	Borbely, Huston, Effects of two-hour light-dark cycles on feeding, drinking, and motor activity of the rat, Physiol. Behav., 13, pp. 795-802, (1974); Denti, Epstein, Sex differences in the acquisition of two kinds of avoidance behavior in rats, Physiol. Behav., 8, pp. 611-615, (1972); Galvani, Riddell, Foster, Passive avoidance in rats and gerbils as a function of species-specific exploratory ten…	9	6	1976	10.1016/S0091-6773(76)90883-X		1
151	RIDDELL, WI; GALVANI, PF; FOSTER, KM	ROLE OF ESCAPE-MOTIVATED BEHAVIOR IN AVERSIVE-CONDITIONING IN RATS AND GERBILS	BEHAVIORAL BIOLOGY	English	Article					BORBELY AA, 1974, PHYSIOL BEHAV, V13, P795, DOI 10.1016/0031-9384(74)90264-9; DENTI A, 1972, PHYSIOL BEHAV, V8, P611, DOI 10.1016/0031-9384(72)90083-2; GALVANI PF, 1975, BEHAV BIOL, V13, P277, DOI 10.1016/S0091-6773(75)91304-8; HARDY DF, 1970, PHYSIOL BEHAV, V5, P421, DOI 10.1016/0031-9384(70)90246-5; KAPLAN H, 1972, J COMP PHYSIOL PSYCH, V81, P267, DOI 10.1037/h0033517; LUMIA AR, 1970, REV COMP …	9	5	1976	10.1016/S0091-6773(76)90883-X	Behavioral Sciences	0
152	SCHUPF, N; QUARTERMAIN, D; VANITALLIE, TB	FOOD-MOTIVATED BEHAVIOR IN ODD-CARBON ENRICHED RAT - RELATIONSHIP TO MAINTENANCE OF CARBOHYDRATE STORES DURING FOOD-DEPRIVATION	PHYSIOLOGY & BEHAVIOR	English	Article					ANDERSON RL, 1975, J NUTR, V105, P185, DOI 10.1093/jn/105.2.185; Bulatao E, 1924, AM J PHYSIOL, V69, P107, DOI 10.1152/ajplegacy.1924.69.1.107; CAMPBELL RG, 1969, AM J PHYSIOL, V217, P1614, DOI 10.1152/ajplegacy.1969.217.6.1614; MAYER J, 1955, ANN NY ACAD SCI, V63, P15, DOI 10.1111/j.1749-6632.1955.tb36543.x; PISUNYER FX, 1971, DIABETES, V20, P200; QUARTERMAIN D, 1973, P SOC EXP BIOL MED, V143, P…	7	2	1976	10.1016/0031-9384(76)90132-3	Psychology	0
153	Schulze G.; Bürgel P.	A method for determination of thermally motivated behavior (author's transl); [Eine Methode zur Bestimmung der Komponente "Motiviertes Verhalten" bei der Thermoregulation]	Arzneimittel-Forschung/Drug Research	German	Article			Animal; Behavior, Animal; Body Temperature Regulation; Cold; Conditioning, Operant; English Abstract; Female; Phentolamine; Rats; phentolamine; animal; animal behavior; article; cold; drug effect; female; instrumental conditioning; physiology; rat; thermoregulation	Constant body temperature in homeothermic organisms results from autonomic and behavioral thermoregulatory reactions. The input variables for thermally motivated behavior are temperatures of the skin and of the hypothalamus. Our aim was to determine the behavioral side of thermoregulatory reactions under the influence of drugs interfering with normal body temperature. Initial experiments were mad…		1	1	1976			0
154	Simonov P.V.	Brain mechanisms of the formation of an emotional state in the light of information theory of emotions (Russian)	Zhurnal Vysshei Nervnoi Deyatelnosti Imeni I.P. Pavlova	Russian	Article			amygdaloid nucleus; emotion; hippocampus; hypothalamus; theoretical study	Proceeding from experimental data, it has been suggested that the parts of the brain located above the hypothalamus (the neocortex, the hippocampus, the amygdala) do not possess any 'representations' of certain emotions: fear, rage, pleasure, etc. These structures participate in achieving emotional reactions, by performing operations necessary for the genesis of the most diverse emotional states:…		1	1	1976			0
155	CYTAWA, J; TROJNIAR, W	HEDONESTHESIA AS A NERVOUS PROCESS DETERMINING MOTIVATED BEHAVIOR	ACTA NEUROBIOLOGIAE EXPERIMENTALIS	English	Meeting Abstract						0	1	1976		Neurosciences	0
156	SCHULZE, G; BURGEL, P	METHOD FOR DETERMINATION OF THERMALLY MOTIVATED BEHAVIOR	ARZNEIMITTEL-FORSCHUNG/DRUG RESEARCH	German	Article					COPER H, 1971, N-S ARCH PHARMAKOL, V270, P378, DOI 10.1007/BF01002349; CORBIT JD, 1973, NEUROSCIENCES RES PR, V11; SATINOFF E, 1970, J COMP PHYSIOL PSYCH, V71, P77, DOI 10.1037/h0028959; WEISS B, 1961, SCIENCE, V133, P1338, DOI 10.1126/science.133.3461.1338	4	1	1976		Pharmacology & Pharmacy	0
157	Houser V.P.; Rothfeld B.; Varady Jr. A.	Effects of chlorpromazine on fear-motivated behavior, urinary cortisol, urinary volume and heart rate in the dog.	Psychological reports	English	Article			Animals; Chlorpromazine; Conditioning, Operant; Dogs; Dose-Response Relationship, Drug; Fear; Female; Heart Rate; Hydrocortisone; Motor Activity; Urination; chlorpromazine; hydrocortisone; animal; article; dog; dose response; drug effect; fear; female; heart rate; instrumental conditioning; micturition; motor activity; urine	[No abstract available]		1	0	1976	10.2466/pr0.1976.38.1.299		0
158	HOUSER, VP; ROTHFELD, B; VARADY, A	EFFECTS OF CHLORPROMAZINE ON FEAR-MOTIVATED BEHAVIOR, URINARY CORTISOL, URINARY VOLUME AND HEART-RATE IN DOG	PSYCHOLOGICAL REPORTS	English	Article					ANNAU Z, 1961, J COMP PHYSIOL PSYCH, V54, P428, DOI 10.1037/h0042199; COOK L, 1962, ANN NY ACAD SCI, V96, P315, DOI 10.1111/j.1749-6632.1962.tb50125.x; COOK L, 1963, ANNU REV PHARMACOL, V3, P205, DOI 10.1146/annurev.pa.03.040163.001225; HERRNSTEIN RJ, 1958, J COMP PHYSIOL PSYCH, V51, P380, DOI 10.1037/h0038487; HOUSER VP, 1975, PHYSIOL PSYCHOL, V3, P157, DOI 10.3758/BF03337496; HOUSER VP, 1974, P…	20	0	1976	10.2466/pr0.1976.38.1.299	Psychology	0
159	HOUSER, VP	EFFECTS OF CHLORPROMAZINE UPON FEAR-MOTIVATED BEHAVIOR IN SQUIRREL-MONKEY	PHYSIOLOGICAL PSYCHOLOGY	English	Article					ANNAU Z, 1961, J COMP PHYSIOL PSYCH, V54, P428, DOI 10.1037/h0042199; BRADY JOSEPH V., 1967, P70; BRADY JV, 1956, SCIENCE, V123, P1033, DOI 10.1126/science.123.3206.1033; COOK L, 1962, ANN NY ACAD SCI, V96, P315, DOI 10.1111/j.1749-6632.1962.tb50125.x; COOK L, 1963, ANNU REV PHARMACOL, V3, P205, DOI 10.1146/annurev.pa.03.040163.001225; HERRNSTEIN RJ, 1958, J COMP PHYSIOL PSYCH, V51, P380, DOI 10.…	23	0	1976		Psychology	0
160	Schupf N.; Quartermain D.; Van Itallie T.B.	Food-motivated behavior in the old-carbon enriched rat: Relationship to maintenance of carbohydrate stores during food deprivation	Physiology and Behavior	English	Article		Fat enriched diet; Food deprivation; Liver glycogen; Schedules; Serum glucose	Adipose Tissue; Animal; Blood Glucose; Carbohydrates; Conditioning, Operant; Dietary Fats; Extinction (Psychology); Fatty Acids; Feeding Behavior; Food Deprivation; Liver Glycogen; Male; Rats; Reinforcement Schedule; Satiation; Support, U.S. Gov't, P.H.S.; carbohydrate; carbon; fatty acid; glucose; caloric restriction; diet; feeding behavior; food deprivation; glycogen liver level; oral drug admi…	Rats with depot fat enriched with odd-carbon fatty acids by feeding a diet containing triundecanoin (C11:0) as the major fat source maintain significantly higher concentrations of liver glycogen and serum glucose during starvation than do rats fed a conventional fat. Following food deprivation the odd-carbon enriched (OCE) rats exhibit significantly lower response rates than their nonenriched con…	Anderson, Boggs, Glucogenic and ketogenic capacities of lard, safflower oil, and triundecanoin in fasting rats, J. Nutr., 105, pp. 185-189, (1975); Bulatao, Carlson, Contributions to the physiology of the stomach: Influence of experimental changes in blood sugar level on gastric hunger contractions, Am. J. Physiol., 69, pp. 107-115, (1924); Campbell, Hashim, Deposition in adipose tissue and trans…	7	0	1976	10.1016/0031-9384(76)90132-3	Psychology	0
161	SIMONOV, PV; PAVLYGINA, RA; TRUSH, VD; MIKHAILOVA, NG	SELF-STIMULATION BY DIRECT-CURRENT AS A MODEL FOR STUDYING MECHANISMS OF MOTIVATED BEHAVIOR	ACTA NEUROBIOLOGIAE EXPERIMENTALIS	English	Meeting Abstract						0	0	1976		Neurosciences	0
162	Houser V.P.	The effects of chlorpromazine upon fear-motivated behavior in the squirrel monkey	Physiological Psychology	English	Article			chlorpromazine; avoidance behavior; behavior; conditioning; fear; monkey; motivation; theoretical study	Four male squirrel monkeys were subjected to a Sidman nondiscriminated avoidance schedule (R-S, S-S—20 sec) that superimposed 3-min conditioned stimuli (CS)/unavoidable shock pairings upon ongoing avoidance behavior. Three of the four animals demonstrated facilitated avoidance and activity rates during the CS, while one animal demonstrated suppressed avoidance and activity rates during the CS. Ch…	Annau Z., Kamin L.J, The conditioned emotional response as a function of intensity of the US, Journal of Comparative and Physiological Psychology, 54, pp. 428-432, (1961); Brady J.V, Assessment of drug effects on emotional behavior, Science, 123, pp. 1033-1034, (1956); Brady J.V, Emotion and the sensitivity of psychoendocrine systems, Neurophysiology and emotion, pp. 70-95, (1967); Cook L., Kelle…	22	0	1976	10.3758/BF03326577	Neurosciences	0
163	OBERHUMMER, I	NEUROPSYCHOLOGY OF MOTIVATED BEHAVIOR - GERMAN - EHRHARDT,KJ	PSYCHIATRIA CLINICA	German	Book Review					EHRHARDT KJ, 1975, NEUROPSYCHOLOGIE MOT	1	0	1976		Psychiatry	0
164	Dickinson A.; Pearce J.M.	Inhibitory interactions between appetitive and aversive stimuli	Psychological Bulletin	English	Article		appetitive & aversive stimuli, inhibitory interactions, literature review		Reviews the behavioral evidence that a stimulus of a given affective value will exert a central inhibitory influence on responding maintained by stimuli of the opposite affective value. The effects of aversive stimuli on appetitively motivated behavior and of appetitive stimuli on aversively motivated behavior are considered separately. The evidence for a true inhibitory action is evaluated in te…		1	138	1977	10.1037/0033-2909.84.4.690	Agriculture	3
165	Burke J.P.	A clinical perspective on motivation: Pawn versus origin	American Journal of Occupational Therapy	English	Article			Achievement; Human; Internal-External Control; Motivation; Occupational Therapy; Patient Care Planning; Self Concept; behavior; motivation; occupational therapy; therapy	Occupational therapy is founded on the principle of 'actively engaging' the patient in tasks of therapeutic benefit. This method of treatment necessitates matching a patient's needs with interest and abilities in an attempt to motivate the individual to perform. A lack of motivation is often the most difficult and most unsuccessfully overcome obstacle in the occupational therapy clinic. Classical…		1	52	1977		Business	1
166	Zamansky H.S.	Suggestion and countersuggestion in hypnotic behavior	Journal of Abnormal Psychology	English	Article		exposure to incompatible cognitive events & E expectations, responses to direct hypnotic & task motivated suggestions, college students	Attention; Cognition; Dissociative Disorders; Female; Human; Hypnosis; Male; Motivation; Suggestion; attention; cognition; conflict; hypnosis; major clinical study; motivation; suggestion	It is widely believed that the successful response to hypnotic suggestions requires the S to focus his attention on the content of these suggestions and to avoid incompatible and conflicting cognitive activities. This assumption was tested by exposing 12 undergraduates continuously to incompatible suggestions and images as they attempted to respond to the direct suggestions of the hypnotist. The …		1	44	1977	10.1037/0021-843X.86.4.346	Behavioral Sciences	0
167	Hunsicker J.P.; Mellgren R.L.	Multiple deficits in the retention of an appetitively motivated behavior across a 24-h period in rats	Animal Learning & Behavior	English	Article			appetite; behavior; memory; motivation; rat; theoretical study	Recent investigations have found a multiphasic retention function associated with avoidance training (e.g., Holloway & Wansley, 1973a, b). The present experiment was done to determine if a similar retention function also describes appetitively motivated behavior. Rats were allowed access to preferred solution in the shock compartment of a passive avoidance apparatus. Then either .25 h after the a…	Caul W.F., Barrett R.J., Thune G.E., Osborne G.L., Avoidance decrement as a function of training-test interval: Single cycle or multiphasic?, Behavioral Biology, 11, pp. 409-414, (1974); Gabriel M., Effects of intersession delay and training level on avoidance extinction and intertrial behavior, Journal of Comparative and Physiological Psychology, 66, pp. 412-416, (1968); Hablitz J.J., Braud W.G.…	9	21	1977	10.3758/BF03209124	Business	1
168	HUNSICKER, JP; MELLGREN, RL	MULTIPLE DEFICITS IN RETENTION OF AN APPETITIVELY MOTIVATED BEHAVIOR ACROSS A 24-H PERIOD IN RATS	ANIMAL LEARNING & BEHAVIOR	English	Article					CAUL WF, 1974, BEHAV BIOL, V11, P409, DOI 10.1016/S0091-6773(74)90718-4; GABRIEL M, 1968, J COMP PHYSIOL PSYCH, V66, P412, DOI 10.1037/h0026369; HABLITZ JJ, 1972, LEARNING MOTIVATION, V3, P151; HOLLOWAY FA, 1973, BEHAV BIOL, V9, P1, DOI 10.1016/S0091-6773(73)80164-6; HOLLOWAY FA, 1973, SCIENCE, V180, P208, DOI 10.1126/science.180.4082.208; KAMIN LJ, 1957, J COMP PHYSIOL PSYCH, V50, P457, DOI 10.1…	9	20	1977	10.3758/BF03209124	Psychology	1
169	ELSON, IJ; SEYBERT, JA; GHISELLI, WB	RETENTION OF AVERSIVELY MOTIVATED BEHAVIOR - EFFECTS OF TIME OF TRAINING AND ASSOCIATIVE VERSUS NONASSOCIATIVE PROCESSES	BEHAVIORAL BIOLOGY	English	Article					ADAMS RM, 1970, PSYCHON SCI, V18, P42, DOI 10.3758/BF03332323; ANISMAN H, 1973, ANIM LEARN BEHAV, V1, P93, DOI 10.3758/BF03214569; ANISMAN H, 1975, PSYCHOL REV, V82, P359; ANISMAN H, 1971, J COMP PHYSIOL PSYCH, V77, P240, DOI 10.1037/h0031658; BARRETT RJ, 1973, J COMP PHYSIOL PSYCH, V82, P489, DOI 10.1037/h0034111; BARRETT RJ, 1971, J COMP PHYSIOL PSYCH, V77, P234, DOI 10.1037/h0031661; BINTZ J, …	23	5	1977	10.1016/S0091-6773(77)90898-7	Behavioral Sciences	0
170	Elson I.J.; Seybert J.A.; Ghiselli W.B.	Retention of aversively motivated behavior: Effects of time of training and associative versus nonassociative processes	Behavioral Biology	English	Article			avoidance behavior; behavior; conditioning; kamin effect; motivation; rat; theoretical study	Three experiments were performed to investigate time-based retention performance in aversively motivated behavior. In Exp. 1 separate groups of rats received one-way active avoidance or yoked noncontingent footshock training at 4 pm either 0.25, 6, 12, 18, 24, or 30 hr prior to one-way active avoidance testing. The data revealed neither of the two most commonly observed retention functions (i.e.,…	Adams, Calhoun, Time-dependent memory storage An alternative interpretation of some data, Psychonomic Science, 18, pp. 42-43, (1969); Anisman, Time dependent variations in aversively motivated behaviors: Nonassociative effects of cholinergic and catecholaminergic activity, Psychol. Rev., 82, pp. 359-385, (1975); Anisman, Waller, Effects of conflicting response requirements and shock compartment c…	23	5	1977	10.1016/S0091-6773(77)90898-7	Behavioral Sciences	0
171	Hawk G.; Riccio D.C.	The effect of a conditioned fear inhibitor (CS-) during response prevention upon extinction of an avoidance response	Behaviour Research and Therapy	English	Article			avoidance behavior; behavior therapy; conditioning; extinction; fear; motivation; rat; task performance; theoretical study; therapy	Pairing a Pavlovian safety signal (CS-) with a response prevention period was contrasted with other response prevention procedures to determine relative effectiveness for the elimination of learned avoidance behavior. After acquiring a one-way avoidance response, five groups of ten rats received various blocking or control treatments and were then compared on extinction performance. The four bloc…	Baum, Rapid extinction of an avoidance response following a period of response prevention in the apparatus, Psychol. Rep., 18, pp. 59-64, (1966); Baum, Extinction of an avoidance response motivated by intense fear: Social facilitation of the action of response prevention (flooding) in rats, Behav. Res. and Therapy, 7, pp. 57-62, (1969); Baum, Effect of a loud buzzer applied during response preven…	15	3	1977	10.1016/0005-7967(77)90092-4	Psychology	0
172	ZUCKERMAN, M; PORAC, J; LATHIN, D; SMITH, R; DECI, EL	IMPORTANCE OF SELF-DETERMINATION FOR INTRINSICALLY-MOTIVATED BEHAVIOR	PERSONALITY AND SOCIAL PSYCHOLOGY BULLETIN	English	Article					[Anonymous], 1960, HUMAN SIDE ENTERPRIS; [Anonymous], 1975, DEPRESSION DEV DEATH; Bruner J., 1961, KNOWING ESSAYS LEFT, P113; DeCharms R.C, 1968, PERSONAL CAUSATION; Deci E.L., 1975, INTRINSIC MOTIVATION; Glass D. C., 1972, URBAN STRESS EXPT NO; HARTER S, HUMAN DEV; LANGER EJ, 1976, J PERS SOC PSYCHOL, V34, P191, DOI 10.1037/0022-3514.34.2.191; SCHULZ R, 1976, J PERS SOC PSYCHOL, V33, P563, DOI 1…	11	352	1978	10.1177/014616727800400317	Psychology	3
173	Mickley G.A.; Teitelbaum H.	Persistence of lateral hypothalamic mediated behaviors after a supralethal dose of ionizing radiation	Aviation Space and Environmental Medicine	English	Article			Animal; Avoidance Learning; Behavior, Animal; Electric Stimulation; Hypothalamus; Male; Motor Activity; Radiation Dosage; Radiation, Ionizing; Rats; Self Stimulation; akinesia; animal experiment; central nervous system; ionizing radiation; lateral hypothalamus; motor activity; radiation death; rat	After exposure to 10 krad of high-energy electrons, rats experience an early transient incapacitation characterized by symptoms similar to those associated with lateral hypothalamic lesions: akinesia and decrements in various motivated behaviors. Experimenter-imposed electrical stimulation of the lateral hypothalamus in akinetic, irradiated animals produced a locomotor response similar to that se…		1	10	1978		Psychology	0
174	Rodgers R.J.; Semple J.M.	Pituitary-adrenocortical axis and shock-induced fighting in rats	Physiology and Behavior	English	Article		ACTH; Adrenals; Fear; Hydrocortisone; Pituitary; Shock thresholds; Shock-induced fighting	Adrenalectomy; Aggression; Agonistic Behavior; Animal; Corticotropin; Differential Threshold; Dose-Response Relationship, Drug; Electroshock; Fear; Human; Hydrocortisone; Hypophysectomy; Male; Pituitary-Adrenal System; Rats; corticotropin; hydrocortisone; endocrine system; fighting; hypophysis adrenal system; rat; shock	Two experiments were designed to investigate pituitary-adrenocortical influences on shock-induced fighting in rats. In the first experiment, the effects of adrenalectomy, hypophysectomy, hydrocortisone and ACTH (2 dose levels) on shock-induced fighting were examined. Adrenalectomy, hypophysectomy and the high dose of ACTH suppressed fighting behaviour whilst hydrocortisone and the low dose of ACT…	Banerjee, Influence of some hormones and drugs on isolation-induced aggression in male mice, Communs behav. Biol., 6, pp. 163-170, (1971); Barfield, Busch, Wallen, Gonadal influence on agonistic behaviour in the male domestic rat, Hormones Behav., 3, pp. 247-259, (1972); Beeman, The effect of male hormone on aggressive behaviour in mice, Physiol. Zool., 20, pp. 373-405, (1947); Bernard, Paolino, …	53	9	1978	10.1016/0031-9384(78)90242-1	Psychology	0
175	Cytawa J.; Trojniar W.	Hedonesthesia: the nervous process determining motivated ingestive behavior	Acta Neurobiologiae Experimentalis	English	Article			Animal; Feeding Behavior; Models, Biological; Motivation; Pleasure-Pain Principle; Satiation; central nervous system; eating habit; motivation; review	The hedonistic theory of motivated ingestive behavior is discussed against drive-reduction theories, which claim that ingestive motivated behavior is mainly determined by the urge to meet the basic needs of the organism, often ignoring the important role of sensations. Evidence is supplied that mere sensations derived by exteroceptors can play an essential part in motivated behavior. A view is pu…		1	5	1978			1
176	Smotherman W.P.; Levine S.	ACTH effects on response suppression and plasma corticosterone in the mouse	Physiology and Behavior	English	Article		ACTH; Balb/c mouse; Corticosterone; Passive avoidance; Pituitary-adrenal hormones	Animal; Avoidance Learning; Conditioning, Operant; Corticosterone; Corticotropin; Exploratory Behavior; Extinction (Psychology); Injections, Subcutaneous; Male; Mice; Mice, Inbred BALB C; Retention (Psychology); Support, U.S. Gov't, P.H.S.; Time Factors; corticosterone; corticotropin; behavior	The effects of adrenocorticotropin (ACTH) on behavioral and adrenocortical responses in the mouse were investigated. In Experiment 1 ACTH facilitated the suppression of activity in a situation where this activity was punished by footshock. In Experiment 2 repeated injections with ACTH resulted in an increase in adrenocortical responsiveness. The data demonstrate the cross-species generality of ef…	Bohus, Pituitary-adrenal influences on avoidance and approach behavior of the rat, Progr. Brain Res., 39, pp. 407-420, (1973); De Wied, Pituitary-adrenal system hormones and behavior, The Neurosciences, Third Study Program, pp. 653-666, (1974); De Wied, van Delft, Gispen, Weijnen, van Wimersma Greidanus, The role of pituitary-adrenal system hormones in active avoidance conditioning, Hormones and …	16	4	1978	10.1016/0031-9384(78)90238-X		0
177	Di Giusto E.L.; Bond N.W.	One-trial conditioned suppression: effects of instructions on extinction.	The American journal of psychology	English	Article			Adolescent; Adult; Anxiety; Avoidance Learning; Conditioning, Classical; Electroshock; Extinction, Psychological; Female; Humans; Male; Middle Aged; Motivation; MLCS; MLOWN; adolescent; adult; anxiety; article; avoidance behavior; conditioned reflex; electric shock; female; human; male; middle aged; motivation; psychological aspect; reinforcement	Two experimental groups of undergraduate volunteers received a single Pavlovian conditioning trial consisting of a paired presentation of a tone conditioned stimulus (CS) and a shock unconditioned stimulus (UCS). Control groups received either the CS alone or the UCS alone. Subjects from one experimental group were subsequently instructed that they would not receive further shocks, while the othe…		1	4	1978	10.2307/1421541		0
178	Jakubowska E.; Zielinski K.	Stimulus intensity effects on acute extinction of the cer in rats	Acta Neurobiologiae Experimentalis	English	Article			Acoustic Stimulation; Animal; Conditioning, Operant; Emotions; Extinction (Psychology); Feeding Behavior; Male; Rats; behavior; central nervous system; conditioned emotional response; noise; rat; theoretical study	Two groups of 9 rats were trained in the conditioned emotional response (CER) consisting of suppression of food-motivated behavior as a consequence of the pairing of white noise with unavoidable shock. One group was trained and then extinguished with an 80 dB white noise value and the other with the 50 dB white noise intensity as the conditioned stimulus (CS). The CER acquisition was faster with …		1	1	1978		Biochemistry & Molecular Biology	0
179	Veliath S.; Ganguly A.K.; Sathiamoorthy S.S.; Bhatnagar O.P.	Effect of bilateral sub diaphragmatic vagotomy and blood sugar level on the food motivated behaviour in albino rats	Indian Journal of Physiology and Pharmacology	English	Article			alloxan; alloxan diabetes mellitus; animal experiment; feeding behavior; glucose blood level; rat; vagotomy	[No abstract available]		1	0	1978		Psychiatry	0
180	KISHONTI, J; KOVACS, IG; LISSAK, K; TELEGDY, G	MECHANISM OF EFFECT OF ADRENOCORTICAL HORMONES ON CNS - CHANGES IN THIRST AND FEAR MOTIVATED BEHAVIOR	ACTA PHYSIOLOGICA ACADEMIAE SCIENTIARUM HUNGARICAE	English	Meeting Abstract						0	0	1978		Physiology	0
181	Kishonti J.; Kovacs I.G.; Lissak K.; Telegdy Gy.	Mechanism of the effect of adrenocortical hormones on the CNS. Changes in thirst and fear motivated behaviour	Acta Physiologica Academiae Scientiarum Hungaricae	English	Article			corticosterone; fenclonine; methysergide; nialamide; serotonin receptor; abstract report; animal; animal experiment; avoidance behavior; central nervous system; fear; hypothalamus; mesencephalon; thirst	[No abstract available]		1	0	1978		Physiology	0
182	Lissak K.	Neural and neurohumoral organization of motivated behavior		English	Article			serotonin; autonomic nervous system; book; caudate nucleus; central nervous system; consciousness; hippocampus; learning; limbic system; memory; motivation; pavlov law; peripheral nervous system; reinforcement; stress; thalamus	The sixth volume of the series of 'Recent Developments of neurobiology in Hungary' contains the unabridged texts of the lectures delivered at the 4th Symposium of the Intermozg (Interbrain) Problem Committee, held on May 19-23 1975 in Pecs, Hungary. The symposium was organized within the scope of one of the special topics fostered by Itermozg: 'Neural and Neuro humoral Organization of Motivated B…		1	0	1978			0
183	RUSSIN, R; MORLEY, BJ	SPECIES-SPECIFIC RESPONSES IN EXTINCTION OF WATER-MOTIVATED AND FOOD-MOTIVATED BEHAVIOR	PHYSIOLOGY & BEHAVIOR	English	Note					GREENHOUSE SW, 1959, PSYCHOMETRIKA, V24, P95, DOI 10.1007/BF02289823; LEWIS DJ, 1960, PSYCHOL BULL, V57, P1, DOI 10.1037/h0040963; MACDONALD GE, 1974, LEARN MOTIV, V5, P288, DOI 10.1016/0023-9690(74)90012-5; MACKINTOSH NJ, 1971, MECHANISMS ANIMAL DI; PETRINOVICH L, 1954, J COMP PHYSIOL PSYCH, V47, P450, DOI 10.1037/h0054731; SELIGMAN ME, 1970, PSYCHOL REV, V77, P406, DOI 10.1037/h0029790; SEYBERT…	8	0	1978	10.1016/0031-9384(78)90028-8	Psychology	0
184	Russin R.; Morley B.J.	Species-specific responses in the extinction of water- and food-motivated behavior?	Physiology and Behavior	English	Article		Food motivation; Learning; Species-specific responses; Water motivation	Animal; Comparative Study; Drinking Behavior; Extinction (Psychology); Feeding Behavior; Food Deprivation; Hunger; Male; Motivation; Rats; Reinforcement Schedule; Species Specificity; Thirst; Water Deprivation; water; animal experiment; conditioning; extinction; food; learning; motivation; oral drug administration; rat	The postulation of species-specific responses resulting from evolutionary adaptation has challenged the generality of the laws of learning and has been emphasized in recent experimental studies of the extinction of water and food motivated learning. We report that deprivation level and intertrial session interval may confound such studies. When proper controls are instituted, both water and food …	Greenhouse, Geisser, On methods in the analysis of profile data, Psychometrika, 24, pp. 95-112, (1959); Lewis, Partial reinforcement: A selective review of the literature since 1950, Psychol. Bull., 57, pp. 1-28, (1960); MacDonald, de Toledo, Partial reinforcement effects and type of reward, Learn. Motivat., 5, pp. 288-298, (1974); Mackintosh, Partial reinforcement and extinction, Mechanisms of A…	8	0	1978	10.1016/0031-9384(78)90028-8	Psychology	0
185	Rovee-Collier C.K.; Gekoski M.J.	The economics of infancy: A review of conjugate reinforcement	Advances in Child Development and Behavior	English	Article			Age Factors; Auditory Perception; Child Development; Conditioning, Operant; Discrimination Learning; Human; Infant; Infant, Newborn; Infant, Premature; Mental Recall; Mental Retardation; Motion Perception; Motor Activity; Psychological Theory; Psychophysics; Reinforcement Schedule; Retention (Psychology); Sucking Behavior; Support, U.S. Gov't, P.H.S.; Verbal Behavior; Visual Perception; age; arti…	Conjugate reinforcement has been used successfully with both normal and impaired organisms of all ages. It programs a variety of reinforcing consequences, both social and nonsocial, in a manner that simulates the natural patterns of interaction between organisms and their environments. With infants it has been particularly successful, sustaining high and stable response rates for relatively long …	Ader R., Early experiences accelerate maturation of the 24-hour adrenocortical rhythm, Science, 163, pp. 1225-1226, (1969); Adolph E.F., Ontogeny of physiological regulations in the rat, Quarterly Review of Biology, 32, pp. 89-137, (1957); Adolph E.F., Origins of physiological regulations., (1968); Alcock J., Animal behavior: An evolutionary approach., (1975); Atkinson J., Braddick O., Stereoscop…	188	121	1979	10.1016/S0065-2407(08)60348-1	Psychology	0
186	Toates F.M.	Homeostasis and drinking	Behavioral and Brain Sciences	English	Article		drinking; homeostasis; motivation; negative feedback; thirst	central nervous system; drinking; feedback system; homeostasis; human cell; motivation; negative feedback; review; thirst; Article; aversion; behavior; body fluid; body fluid compartment; circadian rhythm; eating; environmental factor; excitation; fluid balance; fluid intake; human; hysteresis; memory; nonhuman; osmolality; water availability; water deprivation	Drinking and thirst-motivated behaviour have traditionally been explained in terms of the rather simple concept of homeostasis. A homeostatic mechanism readily accounts for responses to acute changes in body-fluid levels. However, there are other factors regulating intake, for example, cues associated with eating, which interact with the time elapsed since last drinking and the availability of wa…	Andersson B., Epstein A.N., Kissi-leff H.R., Stellar E., The Neuropsychology of Thirst: New Findings and Advances in Concepts, (1973); Blass E.M., Nebraska Symposium on Motivation, 22, pp. 1-47, (1974); Blass E.M., Hall W.G., Behavioural and physiological bases of drinking inhibition in water deprived rats, Nature, 249, (1974); Drinking termination: Interaction among hydrational, orogastric and b…	70	95	1979	10.1017/S0140525X00061045	Computer Science & Mathematics	1
187	Haroutunian V.; Campbell B.A.	Emergence of interoceptive and exteroceptive control of behavior in rats	Science	English	Article			Age Factors; Animal; Avoidance Learning; Behavior, Animal; Conditioning (Psychology); Electroshock; Perception; Rats; Retention (Psychology); Smell; Support, U.S. Gov't, P.H.S.; lithium; lithium chloride; pentyl acetate; animal experiment; aversion; behavior; central nervous system; conditioning; electric shock; exteroception; interoception; odor; rat	The role of exteroceptive and interoceptive aversive stimuli in rats 2 to 14 days old was investigated according to an odor aversion paradigm. Amyl acetate odor was paired with either peripheral shock, intraperitoneal shock, or lithium chloride poisoning. Intraperitoneal shock was an effective unconditioned stimulus at all ages and produced odor aversions comparable to lithium chloride poisoning;…		1	89	1979	10.1126/science.472715	Substance Abuse	2
188	Mawhinney T.C.	Intrinsic × extrinsic work motivation: Perspectives from behaviorism	Organizational Behavior and Human Performance	English	Article				Two behavioristic theories of motivation are reviewed in terms of their implications for intrinsic and extrinsic work motivation theory and methods. One of the theories suggests a category of task-person relations which can be expected to violate a fundamental proposition from cognitive evaluation theory: Extrinsic monetary rewards will decrease the level of intrinsically motivated behavior subse…	Ainslie, Specious reward: A behavioral theory of impulsiveness and impulse control, Psychological Bulletin, 82, 4, pp. 463-496, (1975); Allison, Contrast, induction, facilitation, suppression, and conservation, Journal of the Experimental Analysis of Behavior, 25, pp. 185-198, (1976); Allison, Timberlake, Instrumental and contingent saccharin linking in rats: Response deprivation and reinforcemen…	63	38	1979	10.1016/0030-5073(79)90038-2	Psychology	0
189	Le Moal M.; Koob G.F.; Bloom F.E.	Endorphins and extinction: Differential actions on appetitive and adversive tasks	Life Sciences	English	Article			Animal; Appetitive Behavior; Avoidance Learning; Drinking Behavior; Endorphins; Extinction (Psychology); Male; Rats; Time Factors; alpha endorphin; endorphin; gamma endorphin; animal experiment; avoidance behavior; feeding behavior; instrumental conditioning; rat; subcutaneous drug administration	Alpha and gamma endorphin both inhibited the extinction of a runway task for water reward in water-deprived rats after subcutaneous injections of microgram dosages. At similar doses, these same peptides produced opposing actions on the extinction of a pole-jumping avoidance task: alpha endorphin inhibited and gamma endorphin facilitated extinction. The effects of these peptides on motivated behav…	De Wied, Bohus, Van Ree, Urban, J. Pharm. Exp. Ther., 204, pp. 570-580, (1978); De Wied, Kovacs, Bohus, Van Ree, Greven, Eur. J. Pharm., 49, pp. 427-436, (1978); Rigter, Science, 200, pp. 83-85, (1978); De Wied, Soc. Exp. Biol. Med., 122, pp. 28-32, (1966); Bohus, De Wied, Science, 153, pp. 318-320, (1966); De Wied, Bohus, Van Ree, Kovacs, Greven, Lancet, 1, (1978); Siegel, Nonparametric statisti…	13	37	1979	10.1016/0024-3205(79)90245-5	Physiology	0
190	Asin K.E.; Wirtshafter D.; Kent E.W.	Straight alley acquisition and extinction and open field activity following discrete electrolytic lesions of the mesencephalic raphe nuclei	Behavioral and Neural Biology	English	Article			Animal; Brain Mapping; Brain Stem; Conditioning, Operant; Discrimination Learning; Exploratory Behavior; Extinction (Psychology); Male; Mesencephalon; Motor Activity; Raphe Nuclei; Rats; Retention (Psychology); animal experiment; brain injury; central nervous system; limbic system; open field behavior; raphe nucleus; rat	Open field behavior and the acquisition and extinction of a food-rewarded straight alley task were examined in rats with discrete electrolytic lesions of the midbrain raphe nuclei. Increased open field activity was seen following lesions of either the median or dorsal nucleus of the raphe, although the effect of median lesions was much more pronounced. Acquisition and extinction of a runway task …	Ackil, Mellgren, Halgren, Frommer, Effects of CS preexposures on avoidance learning in rats with hippocampal lesions, Journal of Comparative and Physiological Psychology, 69, pp. 739-747, (1969); Aghajanian, Asher, Histochemical fluorescence of raphe neurons: Selective enhancement by tryptophan, Science, 172, pp. 1159-1161, (1971); Asin, Wirtshafter, Kent, An investigation of the role of the medi…	45	33	1979	10.1016/S0163-1047(79)90597-1	Neurosciences	1
191	EGAN, J; EARLEY, CJ; LEONARD, BE	EFFECT OF AMITRIPTYLINE AND MIANSERINE (ORG-GB94) ON FOOD MOTIVATED BEHAVIOR OF RATS TRAINED IN A RUNWAY - POSSIBLE CORRELATION WITH BIOGENIC-AMINE CONCENTRATION IN THE LIMBIC SYSTEM	PSYCHOPHARMACOLOGY	English	Article					AHLENIUS S, 1973, Pharmacology Biochemistry and Behavior, V1, P347, DOI 10.1016/0091-3057(73)90126-3; ANTON AH, 1962, J PHARMACOL EXP THER, V138, P360; ANTON AH, 1964, J PHARMACOL EXP THER, V145, P326; CAIN DP, 1974, PSYCHOL BULL, V81, P654, DOI 10.1037/h0036954; Carlsson A, 1968, J Pharm Pharmacol, V20, P150; COOPER BR, 1973, J PHARMACOL EXP THER, V185, P358; GLOWINSKI J, 1965, J PHARMACOL EXP T…	22	23	1979	10.1007/BF00426728	Neurosciences	0
192	Egan J.; Earley C.J.; Leonard B.E.	The effect of amitriptyline and mianserine (Org. GB94) on food motivated behaviour of rats trained in a runway: Possible correlation with biogenic amine concentration in the limbic system	Psychopharmacology	English	Article		Antidepressants; Biogenic amines; Food motivated behaviour; Limbic system; Runway	Amitriptyline; Animal; Biogenic Amines; Brain Chemistry; Dibenzazepines; Extinction (Psychology); Food Deprivation; Learning; Limbic System; Male; Mianserin; Rats; Time Factors; amitriptyline; dopamine; homovanillic acid; mianserin; noradrenalin; serotonin; animal experiment; catecholamine brain level; central nervous system; drug comparison; food; instrumental conditioning; intraperitoneal drug …	Rats on a 23 h food deprivation schedule were trained to run down a straight runway for a food reward. Neither amitriptyline nor mianserine had an effect on the running time for the food reward during the period of continuous reinforcement. However both antidepressants delayed the extinction of this response. It seems unlikely that this effect on extinction was due to an altered motivation for th…	Ahlenius S., Inhibition of catecholamine synthesis and conditioned avoidance acquisition, Pharmacol. Biochem. Behav, 1, pp. 347-352, (1973); Anton A.H., Sayre D.F., A study of the factors affecting the aluminium oxide-trihydroxyindole procedure for the analysis of catecholamines, J. Pharmac. Exptl. Therap., 138, pp. 360-375, (1962); Anton A.H., Sayre D.F., The distribution of dopa and dopamine in…	21	23	1979	10.1007/BF00426728	Substance Abuse	0
193	RUSHMORE, CH; YOUNGBLOOD, SA	MEDICALLY-RELATED ABSENTEEISM - RANDOM OR MOTIVATED BEHAVIOR	JOURNAL OF OCCUPATIONAL AND ENVIRONMENTAL MEDICINE	English	Article						0	21	1979		Health Care Sciences & Medicine	0
194	BEALER, SL; JOHNSON, AK	PREOPTIC-HYPOTHALAMIC PERIVENTRICULAR LESIONS - IMPAIRMENT OF THIRST-MOTIVATED BEHAVIOR	PHYSIOLOGY & BEHAVIOR	English	Article			EXPERIENCE; DEFICITS; BALANCE		AHERN GL, 1978, J COMP PHYSIOL PSYCH, V92, P544, DOI 10.1037/h0077481; ANDERSSON B, 1975, BRAIN RES, V99, P261, DOI 10.1016/0006-8993(75)90028-1; BEATTY WW, 1967, PSYCHON SCI, V8, P483; BLACK SL, 1976, PHYSIOL BEHAV, V17, P473, DOI 10.1016/0031-9384(76)90110-4; BUGGY J, 1977, NEUROSCI LETT, V5, P177, DOI 10.1016/0304-3940(77)90043-X; BUGGY J, 1976, PHARMACOL BIOCHEM BE, V4, P651, DOI 10.1016/0091…	24	14	1979	10.1016/0031-9384(79)90325-1	Psychology	1
195	Rushmore C.H.; Youngblood S.A.	Medically-related absenteeism: Random or motivated behavior?	Journal of Occupational Medicine	English	Article			Absenteeism; Human; Motivation; Sick Role; absenteeism; behavior; epidemiology; morbidity; psychological aspect; statistics	[No abstract available]	Hedges J.N., Absence from work - A look at some national data, Month Labor Rev, 96, pp. 24-30, (1973); Hedges J.N., Unscheduled absence from work - An update, Month Labor Rev, 98, pp. 36-38, (1975); Hedges J.N., Absence from work - Measuring the hours lost, Month Labor Rev, 100, pp. 16-23, (1977); Flanagan R.J., Strauss C., Ulman L., Worker discontent and work place behavior, Ind Relations, 13, p…	28	13	1979			0
196	Crow L.T.; McWilliams L.S.	Relative stereotypy of water-ingestive behavior induced by frontal cortical lesions in the rat	Neuropsychologia	English	Article			Animal; Behavior; Brain Mapping; Conditioning, Operant; Drinking Behavior; Extinction (Psychology); Female; Frontal Lobe; Human; Rats; Reinforcement Schedule; Satiation; Stereotyped Behavior; animal; article; behavior; brain mapping; drinking behavior; female; frontal lobe; human; instrumental conditioning; physiology; rat; reinforcement; satiety; stereotypy; animal experiment; behavior; brain in…	The variability of water-reinforced barpressing rate and duration was observed in rats in the progression of thirst to satiety, under CRF and extinction conditions, after electrolytic lesions of the frontal cortex. Although there was an ultimate recovery of mean rate and duration, frontal animals continued to display a lower variance of response rate and duration than controls under CRF thirst co…	Pribram, The intrinsic systems of the forebrain, Handbook of Physiology: Neuropsychology, 2, pp. 1223-1344, (1960); Mishkin, Perseveration of central sets after frontal lesions in monkeys, The Frontal Granular Cortex and Behavior, pp. 219-241, (1964); Warren, The behavior of carnivores and primates with lesions in the prefrontal cortex, The Frontal Granular Cortex and Behavior, pp. 168-191, (1964…	15	13	1979	10.1016/0028-3932(79)90085-X		0
197	MARTIN, JT; DELANEROLLE, N; PHILLIPS, RE	AVIAN ARCHISTRIATAL CONTROL OF FEAR-MOTIVATED BEHAVIOR AND ADRENOCORTICAL FUNCTION	BEHAVIOURAL PROCESSES	English	Article					ANDREW RJ, 1973, BRAIN BEHAV EVOL, V8, P193; BOUILLE C, 1974, Neuroendocrinology, V13, P264; BRADSHAW SD, 1970, COMP BIOCHEM PHYSIOL, V36, P37, DOI 10.1016/0010-406X(70)90648-1; COHEN DH, 1975, J COMP NEUROL, V160, P13, DOI 10.1002/cne.901600103; DEWIED D, 1974, NEUROSCIENCES 3RD ST, P653; ELEFTHER.BE, 1966, P SOC EXP BIOL MED, V122, P1259; ENDROCZI E, 1971, P59; HOFFMANN B, 1973, ACTA ENDOCRINOL…	28	13	1979	10.1016/0376-6357(79)90014-7	Psychology	0
198	Bealer S.L.; Johnson A.K.	Preoptic-hypothalamic periventricular lesions: Impairment of thirst-motivated behavior	Physiology and Behavior	English	Article		Anteroventral third ventricle (AV3V); Drinking behavior; Feeding behavior; Periventricular; Taste	Animal; Brain Mapping; Drinking Behavior; Hypothalamus; Male; Preoptic Area; Quinine; Rats; Support, U.S. Gov't, P.H.S.; Taste; Thirst; animal experiment; brain injury; central nervous system; drinking; feeding behavior; hypothalamus periventricular nucleus; motivation; olfactory system; preoptic area; rat; taste; thirst	To assess the effect of anteroventral third ventricle (AV3V) lesions on thirst-motivated behavior in the rat, the intake of quinine hydrochloride (QHCl) solutions and of QHCl-adulterated food was evaluated. Two-bottle choice tests were also administered to determine if lesions altered the rejection threshold for QHCl solutions. AV3V ablation significantly reduced QHCl solution intake in a one-bot…	Ahern, Landin, Wolf, Escape from deficits in sodium intake after thalamic lesions as a function of preoperative experience, J. comp. physiol. Psychol., 92, pp. 544-554, (1978); Andersson, Leksell, Lishajko, Perturbations in fluid balance induced by medially placed forebrain lesions, Brain Res., 99, pp. 261-275, (1975); Beatty, Schwartzbaum, Enhanced reactivity to quinine and saccharin solutions f…	24	10	1979	10.1016/0031-9384(79)90325-1		1
199	Earley C.J.; Leonard B.E.	Consequences of reward and nonreward conditions: Runaway behavior, neurotransmitters and physiological indicators of stress	Pharmacology, Biochemistry and Behavior	English	Article		Adrenal ascorbic acid; Corticosterone; Food-motivated behavior; Neurotransmitters; Nonreward	Animal; Ascorbic Acid; Corticosterone; Human; Male; Motor Activity; Neurotransmitters; Rats; Reinforcement Schedule; Reward; Stress, Psychological; Time Factors; ascorbic acid; corticosterone; neurotransmitter; adrenal gland; animal experiment; central nervous system; conditioning; endocrine system; rat; reinforcement; reward; stress	Rats were subjected to continuous reinforcement (CR), partial reinforcement (PR) or extinction (EX) schedules following food-motivated conditioning in a straight runway. On the final day of testing, the animals were removed from the runaway after the fifth trial and were killed in order to determine the neurochemical consequences of differential reward. Corticosterone and adrenal ascorbic acid we…	Alberts, Emmett-Oglesby, Seiden, Effects of schedules of reinforcement on brain catecholamine metabolism in the rat, Pharmacology Biochemistry and Behavior, 6, pp. 481-486, (1977); Amsel, Frustrative nonreward in partial reinforcement and discrimination learning: some recent history and a theoretical extension, Psychol. Rev., 69, pp. 306-328, (1962); Anlezark, Crow, Greenway, Impaired learning an…	30	7	1979	10.1016/0091-3057(79)90016-9		0
200	Dahlmann W.; Schaefer K.-P.	Klüver-Bucy syndrome and primitive motor reflexes after heavy brain trauma; [Klüver-Bucy-Syndrom und Greifreflexe (oral, cheiral, podal) nach schwerer Hirnkontusion]	Archiv für Psychiatrie und Nervenkrankheiten	German	Article		Brain damage; Klüver-Bucy syndrome; Limbic system; Primitive motor reflexes	Adolescent; Automatism; Brain Injuries; Case Report; Delirium, Dementia, Amnestic, Cognitive Disorders; Eating; Emotions; English Abstract; Female; Human; Instinct; Male; Motor Activity; Reflex, Abnormal; Sex Disorders; Syndrome; Visual Perception; adolescent; brain injury; case report; central nervous system; drive; hemiplegia; injury; kluver bucy syndrome; mental deficiency; article; automatism…	A 16-year-old physically and mentally retarded male developed a complete Klüver-Bucy syndrome similar to that demonstrated in animal experiments and characterized by so-called psychic blindness, oral tendencies, hypermetamorphosis, emotional disturbance, and hypersexuality after severe brain trauma with loss of consciousness and a transitory hemiplegia. In addition, transitory oral and grasp refl…	Akert K., Hummel P., Anatomie und Physiologie des limbischen Systems, (1963); Bente D., Kluge E., Sexuelle Reizzustände im Rahmen des Uncinatus-Syndroms, Arch. Psychiat. u. Zeitschr. f. d. ges. Neurol., 190, pp. 357-376, (1953); Bente D., Wieser, Motorische Schablone bei stufenweiser zentraler Restitution, Mschr. Psychiatrie, 125, pp. 13-21, (1953); Binz P., Brunner E., Über Greifreflexe der Hand…	61	7	1979	10.1007/BF00342236		0
201	Cytawa J.; Jurkowlaniec E.	Intrahypothalamic microinjections of noradrenaline with and without induction of the alimentary drive as a reward in a T maze learning in rats	Acta Neurobiologiae Experimentalis	English	Article			Animal; Discrimination Learning; Drive; Feeding Behavior; Hypothalamus; Male; Norepinephrine; Rats; amphetamine; chlorpromazine; cocaine; metirosine; monoamine oxidase inhibitor; noradrenalin; animal experiment; central nervous system; feeding behavior; hypothalamus; instrumental conditioning; intracerebral drug administration; lateral hypothalamus; motivation; rat; t maze	Noradrenaline injected into the perifornical region of the anterior part of the lateral hypothalamus in rats can sere as a reinforcement in a T maze learning, whether it induces the activation of the alimentary drive or not. It follows that the main role of noradrenaline in this brain area consists not so much in induction of the alimentary drive as in activation of the very process which is esse…		1	4	1979			0
202	Bandler R.	Centrally elicited aggressive behavior: A model system for the study of episodic neurobehavioral pathologies?	Aggressive Behavior	English	Article		aggression; brainstem; cat; electrical brain stimulation; episodic neurobehavioral disorders; hypothalamus; predation	aggression; animal experiment; brain depth stimulation; cat; central nervous system; forebrain; mesencephalon; pons	Studies in which the predatory‐like attack of a cat upon a rat has been elicited by electrical brain stimulation have been briefly reviewed with an emphasis on the question of where within the central nervous system such brain stimulation is producing its behaviorally meaningful effects. Two opposing but by no means mutually exclusive views are considered. The first is that brain stimulation elic…	Bandler RJ, Predatory aggression: Midbrain‐pontine junction rather than hypothalamus as the critical structure, Agressive Behavior, 1, pp. 261-266, (1975); Bandler RJ, Predatory behavior in the cat elicited by lower brainstem and hypothalamic stimulation: A comparison, Brain, Behavior and Evolution, 14, pp. 440-460, (1977); Bandler RJ, Predatory attack behavior in the cat elicited by preoptic reg…	30	3	1979	10.1002/1098-2337(1979)5:3<257::AID-AB2480050303>3.0.CO;2-7		0
203	Gill J.H.; Nielson H.C.	A specific arousal effect from barpressing on nonspecific arousal in rats	Physiological Psychology	English	Article			animal experiment; arousal; central nervous system; instrumental conditioning; rat	Running-wheel activity and barpressing on either an FR 10 or FI 30-sec schedule of sugar-water reward were recorded, respectively, as measures of nonspecific and specific arousal of rats. The running-wheel activity of all rats was consistent across days and across within-day segments. Also, higher rates of running-wheel activity were associated with higher rates of FR performance but not FI perfo…	Bindra D., The interrelated mechanisms of reinforcement and motivation, and the nature of their influence on response, Nebraska Symposium on Motivation (Vol. 17), (1969); Bindra D., A motivational view of learning, performance, and behavior modification, Psychological Review, 81, pp. 199-213, (1974); Cannon W.B, Bodily changes in pain, hunger, fear, and rage, (1929); Jacobs B.L, Farel P.B, Motiva…	9	2	1979	10.3758/BF03326673	Psychology	0
204	Flowers R.B.	Freedom of Religion Versus Civil Authority in Matters of Health	The Annals of the American Academy of Political and Social Science	English	Article			Forensic Medicine; History of Medicine, Modern; Religion and Medicine; United States; Adolescent; Blood Transfusion; Christian Science; Christianity; Civil Rights; Hazardous Substances; Immunization; Indians, North American; Jurisprudence; Parents; Pharmaceutical Preparations; Public Health; Religion; Social Control, Formal; Treatment Refusal; American Indians; Christian Scientists; First Amendme…	Decisions of the United States Supreme Court in 1963 and 1972 expanded the scope of the free exercise clause of the First Amendment beyond any previous inter pretation of that clause in American judicial history. Although it is still understood that government may prohibit religiously motivated behavior which represents harm to individuals or to the public welfare, civil authorities now may inter…	U.S., 145; U.S., 398, (1963); citing Thomas V. Collins, 323, pp. 516-530; U.S., 205, (1972); S.Ct., 2264, (1977); S.Ct., 1322, (1978); Note: Peyote and the Native American Church, American Indian Law Review, 2, pp. 71-72, (1974); People V. Woody, 394, pp. 816-817, (1964); Whitehorn V. State, 561, pp. 539-543, (1977); Marriott A., Rachlin K., Peyote, New York: New American Library, (1971); United …	69	1	1979	10.1177/000271627944600113		0
205	HAMM, RJ; ROSEN, FP	EFFECT OF COLD ADAPTATION ON FOOD-MOTIVATED BEHAVIOR	BULLETIN OF THE PSYCHONOMIC SOCIETY	English	Article					BALDWIN BA, 1968, PHYSIOL BEHAV, V3, P395, DOI 10.1016/0031-9384(68)90068-1; CARLTON PL, 1958, SCIENCE, V128, P1344, DOI 10.1126/science.128.3335.1344; DILL DB, 1964, HDB PHYSL ADAPTATION; HAMM RJ, 1968, PSYCHOL REP, V22, P1249, DOI 10.2466/pr0.1968.22.3c.1249; HELSON H, 1964, ADAPTATION LEVEL THE; KARSH EB, 1963, SCIENCE, V140, P1084, DOI 10.1126/science.140.3571.1084; LATIES VG, 1960, SCIENCE, …	15	0	1979		Psychology	0
206	REID, LD; NOBLE, RG	ENDORPHINERGIC INVOLVEMENT IN MOTIVATED BEHAVIOR - EATING, DRINKING, AND SEXUAL-BEHAVIOR	BULLETIN OF THE PSYCHONOMIC SOCIETY	English	Meeting Abstract						0	0	1979		Psychology	0
207	Jurkowlaneic E.; Cytawa J.	Intrahypothalamic injections of noradrenaline as a reinforcement of motivated behavior and induction of the alimentary drive	Acta Physiologica Polonica	English	Article			noradrenalin; abstract report; animal experiment; behavior; central nervous system; feeding behavior; hypothalamus; intracerebroventricular drug administration; motivation; rat	[No abstract available]		1	0	1979		Psychology	0
208	Hamm R.J.; Rosen F.P.	The effect of cold adaptation on food-motivated behavior	Bulletin of the Psychonomic Society	English	Article				In order to investigate the relationship between physiological adaptation to the cold and behavioral responses for food while in the cold, groups of rats were exposed to either −10°C or 21°C ambient temperatures. Exposures to the −10°C temperature produced a physiological adaptation to the cold as indicated by a progressively smaller reduction in body temperature over days following cold exposure…	Baldwin B.A, Ingram D.L, The effects of food intake and acclimatization to temperature on behavioral thermoregulation in pigs and mice, Physiology & Behavior, 3, pp. 395-400, (1968); Carlton P.L, Marks R.A, Cold exposure and heat reinforced operant behavior, Science, 128, (1958); Handbook of physiology: Adaptation to the environment, (1964); Hamm R.J, Riccio D.C, Adaptation to the punishing effec…	15	0	1979	10.3758/BF03329405		0
209	Deci E.L.; Ryan R.M.	The empirical exploration of intrinsic motivational processes	Advances in Experimental Social Psychology	English	Article				The chapter discusses the empirical exploration of intrinsic motivational processes. Intrinsically motivated behaviors, motivated by the underlying need for competence and self-determination, are investigated in a variety of ways at the physiological, psychological, and operational levels. One of the two general approaches; the incongruity theories and the competence and/or self-determination the…	Alegre C., Murray E.J., Locus of control, behavioral intention, and verbal conditioning., Journal of Personality, 42, pp. 668-681, (1974); Amabile T.M., Effects of external evaluation on artistic creativity., Journal of Personality and Social Psychology, 37, pp. 221-233, (1979); Amabile T.M., DeJong W., Lepper M.R., Effects of externally imposed deadlines on subsequent intrinsic motivation., Jour…	107	830	1980	10.1016/S0065-2601(08)60130-6	Psychology	10
210	Weiner B.	A cognitive (attribution)-emotion-action model of motivated behavior: An analysis of judgments of help-giving	Journal of Personality and Social Psychology	English	Article		action model of judgments of help giving behavior; cognitive attribution &; emotion &		Examined the relations of causal attributions and affect to judgments of help-giving in a total of 280 undergraduates in 6 experiments. The influence of 3 dimensions of causality (locus, stability, and control) on judgments concerning the lending of class notes was evaluated. Ratings of help were lowest when the cause of the need was internal to the actor and controllable (e.g., lack of effort). …	Andrews G.R., Debus R.L., Persistence and causal perceptions of failure: Modifying cognitive attributions, Journal of Educational Psychology, 70, pp. 154-166, (1978); Aronfreed J., Conduct and conscience: The socialization of internalized control over behavior, (1968); Atkinson J.W., An introduction to motivation, (1964); Barnes R.D., Ickes W.J., Kidd R.F., Effects of the perceived intentionality…	39	720	1980	10.1037/0022-3514.39.2.186	Biochemistry & Molecular Biology	1
211	WEINER, B	A COGNITIVE (ATTRIBUTION) - EMOTION - ACTION MODEL OF MOTIVATED BEHAVIOR - AN ANALYSIS OF JUDGMENTS OF HELP-GIVING	JOURNAL OF PERSONALITY AND SOCIAL PSYCHOLOGY	English	Article					ANDREWS GR, 1978, J EDUC PSYCHOL, V70, P154, DOI 10.1037/0022-0663.70.2.154; Aronfreed J., 1968, CONDUCT CONSCIENCE S; Atkinson J. W., 1964, INTRO MOTIVATION, DOI DOI 10.1007/s00431-012-1719-3; BARNES RD, 1979, PERS SOC PSYCHOL B, V5, P367, DOI 10.1177/014616727900500320; BERKOWIT.L, 1969, J EXP SOC PSYCHOL, V5, P283, DOI 10.1016/0022-1031(69)90054-7; BERKOWITZ L, 1970, ALTRUISM HELPING BEH; Boll…	39	672	1980	10.1037/0022-3514.39.2.186	Psychology	1
212	De Ryck M.; Schallert T.; Teitelbaum P.	Morphine versus haloperidol catalepsy in the rat: A behavioral analysis of postural support mechanisms	Brain Research	English	Article		catalepsy - haloperidol - morphine - extrapyramidal disorders - immobility reflex - postural support - movement subsystems	Animal; Catalepsy; Dose-Response Relationship, Drug; Equilibrium; Haloperidol; Human; Male; Morphine; Motor Activity; Motor Skills; Orientation; Rats; Support, U.S. Gov't, P.H.S.; haloperidol; morphine; animal experiment; body posture; catalepsy; central nervous system; drug comparison; drug response; intraperitoneal drug administration; motor activity; muscle; rat	Our experiments demonstrate that morphine and haloperidol produce two distinct and contrasting behavioral states, which can be thought of as exaggerated, isolated, and simplified forms of organized adaptive behavioral states functioning as components of normal motivated behavior. Haloperidol catalepsy constitutes an organized state in which tonic reactions subserving the maintenance of stable sta…	Beecham, Handley, Potentiation of catalepsy induced by narcotic agents during Haffner's test for analgesia, Psychopharmacologia (Berl.), 40, pp. 157-164, (1974); Berntson, Walker, Effect of opiate receptor blockade on pain sensitivity in the rat, Brain Res. Bull., 2, pp. 157-159, (1977); Bloom, Segal, Ling, Guillemin, Endorphins: profound behavioral effects in rats suggest new etiological factors…	98	168	1980	10.1016/0006-8993(80)90781-7	Cell Biology	3
213	RIGTER, H; JENSEN, RA; MARTINEZ, JL; MESSING, RB; VASQUEZ, BJ; LIANG, KC; MCGAUGH, JL	ENKEPHALIN AND FEAR-MOTIVATED BEHAVIOR	PROCEEDINGS OF THE NATIONAL ACADEMY OF SCIENCES OF THE UNITED STATES OF AMERICA-BIOLOGICAL SCIENCES	English	Article					BELLUZZI JD, 1977, SOC NEUR ABSTR, V3, P230; BUSCHER HH, 1976, NATURE, V261, P423, DOI 10.1038/261423a0; CORNFORD EM, 1978, ENDOCRINOLOGY, V103, P1297, DOI 10.1210/endo-103-4-1297; DEMBER WR, 1965, PSYCHOLOGY PERCEPTIO; DEWIED D, 1978, EUR J PHARMACOL, V49, P427, DOI 10.1016/0014-2999(78)90317-5; DIGIULIO AM, 1978, NEUROPHARMACOLOGY, V17, P989, DOI 10.1016/0028-3908(78)90144-2; FANSELOW MS, 1979,…	17	55	1980	10.1073/pnas.77.6.3729	Neurosciences	0
214	Berntson G.G.; Schumacher K.M.	Effects of cerebellar lesions on activity, social interactions, and other motivated behaviors in the rat	Journal of Comparative and Physiological Psychology	English	Article		cerebellar lesions, activity &; motivated behavior, male rats; open field exploratory behavior &; social interactions &	Animal; Brain Mapping; Cerebellar Cortex; Cerebellar Nuclei; Cerebellum; Exploratory Behavior; Limbic System; Male; Motivation; Motor Activity; Neural Pathways; Rats; Social Behavior; animal; article; brain mapping; cerebellum; cerebellum cortex; cerebellum nucleus; exploratory behavior; limbic system; male; motivation; motor activity; nerve tract; physiology; rat; social behavior	In a total of 36 male rats, lesions of the cerebellar fastigial nucleus, but not lateral nuclear lesions or cerebellar cortical lesions, resulted in significant reductions in activity, open-field exploratory behavior, and social interactions. These deficits showed no recovery over a 4-wk testing period and were not related to the motor effects of the lesions. Other motivated behaviors (e.g., eati…		1	38	1980	10.1037/h0077702	Psychology	1
215	VASSELLI, JR; CLEARY, MP; JEN, KLC; GREENWOOD, MRC	DEVELOPMENT OF FOOD MOTIVATED BEHAVIOR IN FREE FEEDING AND FOOD RESTRICTED ZUCKER FATTY (FA/FA) RATS	PHYSIOLOGY & BEHAVIOR	English	Article					ANDERSON GH, 1979, PHYSL BEHAV, V73, P751; BECKER EE, 1977, PHYSIOL BEHAV, V18, P685, DOI 10.1016/0031-9384(77)90067-1; BRAY GA, 1979, PHYSIOL REV, V59, P719, DOI 10.1152/physrev.1979.59.3.719; BRAY GA, 1977, FED PROC, V36, P148; BRAY GA, 1973, METABOLISM, V22, P435, DOI 10.1016/0026-0495(73)90035-8; CLEARY MP, 1980, AM J PHYSIOL, V238, pE284, DOI 10.1152/ajpendo.1980.238.3.E284; CLEARY MP, 1979,…	38	35	1980	10.1016/0031-9384(80)90123-7	Psychology	11
216	Berntson G.G.; Torello M.W.	Attenuation of septal hyperemotionality by cerebellar fastigial lesions in the rat	Physiology and Behavior	English	Article		Brain lesions; Cerebellum; Emotionality; Fastigial nucleus; Septal syndrome	Animal; Cerebellar Nuclei; Emotions; Male; Motor Activity; Neural Pathways; Rats; Septal Nuclei; Social Behavior; animal experiment; brain injury; central nervous system; emotion; fastigial nucleus; histology; hyperemotionality; rat; septum nucleus	Lesions of the cerebellar fastigial nucleus were found to greatly attenuate the hyperemotionality produced by simultaneous septal lesions in the rat. Lesions dorsal or lateral to the fastigial nucleus had no effect. This lesion-related attenuation of emotionality produced by fastigial destruction appeared quite specific. Other motivated behaviors such as food intake and activity were not affected…	Ball, Micco, Berntson, Cerebellar stimulation in the rat: Complex stimulation-bound oral behaviors and self-stimulation, Physiol. Behav., 13, pp. 123-127, (1974); Berman, Berman, Prescott, The effect of cerebellar lesions on emotional behavior in the rhesus monkey, The Cerebellum, Epilepsy and Behavior, pp. 277-284, (1974); Berntson, Micco, Organization of brainstem behavioral systems, Brain Res.…	35	17	1980	10.1016/0031-9384(80)90250-4	Agriculture	0
217	King B.M.	A re-examination of the ventromedial hypothalamic paradox	Neuroscience and Biobehavioral Reviews	English	Article		Affective disorders; Finickiness; Hunger motivated behaviors; Obesity; Thirst motivated behaviors; Ventromedial hypothalamus	Animal; Body Weight; Brain Mapping; Comparative Study; Diet; Feeding Behavior; Food Deprivation; Food Preferences; Human; Hunger; Hyperphagia; Hypothalamus; Hypothalamus, Middle; Mice; Obesity; Rats; Reinforcement Schedule; Research Design; Thirst; central nervous system; feeding behavior; hypothalamus ventromedial nucleus; obesity; thirst	Early studies of hypothalamic function found that damage to the ventromedial hypothalamus (VMH) resulted in marked overeating but inferior performance in food-motivated tasks, leading several investigators to conclude that hyperphagic VMH animals were actually less hungry than normal animals. However, numerous studies have since demonstrated that under certain conditions VMH-damaged animals will …	Ahern, Landin, Wolf, Escape from deficits in sodium intake after thalamic lesions as a function of preoperative experience, J. comp. physiol. Psychol., 92, pp. 544-554, (1978); Anand, Dua, Shoenberg, Hypothalamic control of food intake in cats and monkeys, J. Physiol., Lond., 127, pp. 143-152, (1955); Anliker, Mayer, An operant conditioning technique for studying feeding-fasting patterns in norma…	152	16	1980	10.1016/0149-7634(80)90013-5	Psychology	0
218	Campbell B.A.; Stehouwer D.J.	Retention of habituation and sensitization in neonatal rats	Behavioral and Neural Biology	English	Article			Animal; Animals, Newborn; Arousal; Electric Stimulation; Forelimb; Habituation (Psychophysiology); Human; Memory; Memory, Short-Term; Rats; Repression-Sensitization; Retention (Psychology); Support, U.S. Gov't, P.H.S.; animal experiment; central nervous system; habituation; memory; newborn; rat; sensitization; state dependent learning	Three- to fifteen-day-old rat pups were tested for retention of habituation and sensitization of the forelimb withdrawal response over retention intervals ranging from 10 sec to 24 hr. Results of these experiments indicated that habituation is a transient phenomenon, being retained for less than 10 min in pups of all ages. In contrast, sensitization, as reflected in increased responding to weak e…	Anokhin, Systemogenesis as a general regulator of brain development, Progress in Brain Research, (1964); Campbell, Coulter, The ontogenesis of learning and memory, Neural Mechanisms of Learning and Memory, (1976); Carew, Pinkser, Kandel, Long-term habituation of a defensive withdrawal reflex in Aplysia, Science, 175, pp. 451-454, (1972); Cohen, Salapatek, Infant Perception: From Sensitization to …	24	10	1980	10.1016/S0163-1047(80)90521-X		0
219	BRENNAN, TP; GLOVER, JA	AN EXAMINATION OF THE EFFECT OF EXTRINSIC REINFORCERS ON INTRINSICALLY MOTIVATED BEHAVIOR - EXPERIMENTAL AND THEORETICAL	SOCIAL BEHAVIOR AND PERSONALITY	English	Article					ANDERSON R, 1976, J PERS SOC PSYCHOL, V34, P915; [Anonymous], 1968, PERSONAL CAUSATION; BRENNAN T, UNPUBLISHED; CONDRY J, 1977, J PERS SOC PSYCHOL, V35, P459, DOI 10.1037/0022-3514.35.7.459; DECI EL, 1972, ORGAN BEHAV HUM PERF, V8, P217, DOI 10.1016/0030-5073(72)90047-5; DECI EL, 1976, ORGAN BEHAV HUM PERF, V15, P130, DOI 10.1016/0030-5073(76)90033-7; DECI EL, 1971, J PERS SOC PSYCHOL, V18, P105,…	15	4	1980	10.2224/sbp.1980.8.1.27	Psychology	0
220	Katz R.J.; Steiner M.	Tail pinch vs. cervical probing: Opposite effects upon intracranial reinforcement in female rats	Physiological Psychology	English	Article			dopamine receptor; central nervous system; female genital system; instrumental conditioning; rat; reinforcement; self stimulation; substantia nigra; tail pinch; uterine cervix	Tail pinch, that is, the application of mild pressure to the base of a rat’s tail for a brief period, has been shown to facilitate a variety of dopamine (DA) dependent motivated behaviors, among them feeding, sexual activity, and intracranial reward (intracranial self-stimulation, ICS). Antelman, Caggiula, and their co-workers have presented a theory of nigro-neostriatal function in which tail pi…	Antelman S.M, Caggiula A.R, Tails of stress related behavior: A neuropharmacological model, Animal models in psychiatry and neurology, (1977); Caggiula A.R, Antelman S.M, Chiodo L.A., Lineberry C.G, Brain dopamine and sexual behavior: Psychopharmaco-logical and electrophysiological evidence for an antagonism between active and passive components, Catecholamines, basic and clinical frontiers (Vol.…	9	2	1980	10.3758/BF03337477		0
221	PAVLYGINA, RA; TRUSH, VD; MIKHAILOVA, NG; SIMONOV, PV	SELF-STIMULATION BY DC CURRENT AS A MODEL OF MOTIVATED BEHAVIOR	PAVLOVIAN JOURNAL OF BIOLOGICAL SCIENCE	English	Article					ASRATYAN EA, 1974, ACTA NEUROBIOL EXP, V34, P15; LIVANOV MN, 1972, PROSTRANSTVENNAIA OR, P169; MIKHAILOVA NG, 1972, FIZIOLOGICHESKIE OSO, P32; PAVLOV IP, 1951, SELECTED WORKS, V3, P315; PAVLYGINA RA, 1975, ZH VYSSH NERV DEYAT+, V25, P29; PAVLYGINA RA, 1956, T I VYSSH NERVN DE F, V2, P124; PAVLYGINA RA, 1958, T I VND F, V3, P19; POTULOVA LA, 1975, STRUCTURNYI FUNKTSIO; RUSINOV VS, 1969, DOMINANTA;…	13	1	1980		Psychology	0
222	GROSSBERG, S	PSYCHOPHYSIOLOGICAL THEORY OF NORMAL AND ABNORMAL MOTIVATED BEHAVIOR	BULLETIN OF THE PSYCHONOMIC SOCIETY	English	Meeting Abstract						0	0	1980		Psychology	0
223	Ostrowski N.L.; Rowland N.; Foley T.L.; Nelson J.L.; Reid L.D.	Morphine antagonists and consummatory behaviors	Pharmacology, Biochemistry and Behavior	English	Article		2-deoxyglucose; Agonist; Angiotensin; Drinking; Feeding; Hyperosmotic; Insulin; Motivated behavior; Nalorphine; Naloxone; Opiate antagonists; Opiates; Opioids; Polyethylene glycol; Quaternary salt; Tail-pinch; Thirst; Tolerance; WIN 44,441	Angiotensin II; Animals; Consummatory Behavior; Deoxyglucose; Drinking; Eating; Female; Male; Morphine; Nalorphine; Naloxone; Polyethylene Glycols; Rats; Receptors, Opioid; Sodium Chloride; Thirst; Animalia; 9 (5 cyclopentyl 3 oxopentyl)metazocine; angiotensin; deoxyglucose; endorphin; fr 13 br; insulin; insulin zinc suspension; metazocine derivative; morphine; n,n dialkylnormorphinium bromide; n…	Opiate antagonists were tested for their effects upon either drinking or eating in eight experiments. Naloxone, nalorphine, and the active isomer of WIN 44,441 all reduce drinking. Neither an analog of nalorphine that does not cross the blood-brain barrier, nor the inactive isomer of WIN 44,441 is effective in reducing water intake. These data provide support for the conclusion that these antagon…	Antelman, Caggiula, Tails of stress-related behavior: A neuropharmacological model, Animal Models in Psychiatry and Neurology, pp. 224-245, (1978); Brands, Thornhill, Hirst, Gowdey, Suppression of food intake and body weight gain by naloxone in rats, Life Sci., 24, pp. 1773-1778, (1979); Brown, Blank, Holtzman, Suppression by naloxone of water intake induced by deprivation and hypertonic saline i…	38	111	1981	10.1016/0091-3057(81)90316-6	Psychology	0
224	Hansen S.; Stanfield E.J.; Everitt B.J.	The effects of lesions of lateral tegmental noradrenergic neurons on components of sexual behaviour and pseudopregnancy in female rats	Neuroscience	English	Article			Adrenergic Fibers; Animal; Castration; Dopamine; Estradiol; Female; Hypothalamus; Medulla Oblongata; Neural Pathways; Norepinephrine; Progesterone; Pseudopregnancy; Rats; Sex Behavior, Animal; Vagina; estradiol benzoate; noradrenalin; oxidopamine; procaine; progesterone; animal experiment; central nervous system; copulation; female genital system; nerve cell; nerve lesion; nervous system; noradre…	Lesions (electrolytic and neurotoxic, using 6-hydroxydopamine) have been made of the projections of medullary noradrenergic neurons in the ascending ventral noradrenergic pathway in female rats. The lesions caused major depletion of noradrenaline in sub-cortical structures, notably the hypothalamus. In behavioural tests, these lesions selectively impaired sexual receptivity, measured as lordosis …	Antelman, Caggiula, Norepinephrine-dopamine interactions and behavior, Science, 195, pp. 646-653, (1977); Arai, Effect of hypothalamic de-afferentation on induction of pseudo-pregnancy by vaginal-cervical stimulation in the rat, J. Reprod. Fert., 19, pp. 573-575, (1969); Arai, Yamanouchi, Possible role of anterior inputs to the medial basal hypothalamus (MBH) in regulating prolactin release durin…	72	68	1981	10.1016/0306-4522(81)90075-0	Education & Educational Research	1
225	Summy-Long J.Y.; Rosella L.M.; Keil L.C.	Effects of centrally administered endogenous opioid peptides on drinking behavior, increased plasma vasopressin concentration and pressor response to hypertonic sodium chloride	Brain Research	English	Article		blood pressure; CNS; drinking behavior; enkephalins; opioid peptides; sodium chloride; vasopressin; β-endorphin	Animal; beta-Endorphin; Blood Pressure; Drinking Behavior; Endorphins; Enkephalin, Leucine; Enkephalins; Feeding Behavior; Kinetics; Male; Naloxone; Polyethylene Glycols; Rats; Sodium Chloride; Support, U.S. Gov't, P.H.S.; Vasopressins; beta endorphin; enkephalin; leucine enkephalin; macrogol; naloxone; naltrexone; opiate peptide; opiate receptor; sodium chloride; vasopressin; animal experiment; …	Intracerebroventricular (i.v.t.) administration of β-endorphin or leucine5-enkephalin inhibited drinking behavior, the pressor response and increased plasma vasopressin concentration stimulated by an acute elevation in CSF sodium chloride concentration (10 μl, 1 M NaCl i.v.t.). These effects of endogenous opioid peptides were prevented by naloxone, indicating opiate receptors were required for th…	Akaishi, Negoro, Kobayasi, Response of paraventricular and supraoptic units to angiotensin II, Sar<sup>1</sup>-Ile<sup>8</sup>-angiotensin II and hypertonic NaCl administered into the cerebral ventricle, Brain Research, 188, pp. 499-511, (1980); Andersson, Eriksson, Fernandez, Kolmodin, Oltner, Centrally mediated effects of sodium and angiotensin II on arterial blood pressure and fluid balance, A…	44	52	1981	10.1016/0006-8993(81)90783-6	Sport Sciences	0
226	Steiner M.; Katz R.J.; Baldrighi G.; Carroll B.J.	Motivated behavior and the estrous cycle in rats	Psychoneuroendocrinology	English	Article		Estrous cycle; intracranial self-stimulation; motivated behavior; wheel running	Animal; Circadian Rhythm; Estrus; Female; Motivation; Motor Activity; Pregnancy; Rats; Self Stimulation; Sex Behavior, Animal; Substantia Nigra; animal experiment; central nervous system; dopaminergic system; estrus; lordosis; motivation; rat; self stimulation; substantia nigra	(1) The estrous cycle in the rat may be used to study recurrent changes in motor behaviors and motivation which are strongly related to cyclic hormonal and CNS changes. (2) The peak in motivated behaviors occurs during a sharply defined period on the night between proestrus and estrus and is evident in facilitated wheel-running, lordosis, and intracranial self-stimulation. (3) Behaviors without a…	Baumeister, Hawkins, Cromwell, Need states and activity level, Psychol. Bull., 61, pp. 438-453, (1964); Bolles, A failure to find evidence of the estrous cycle in the rat's activity level, Psychological Reports, 12, (1963); Butcher, Collins, Fugo, Plasma concentration of LH, FSH, prolactin, progesterone and estradiol-17 beta throughout the 4-day estrous cycle of the rat, Endocrinol., 94, pp. 1704…	27	31	1981	10.1016/0306-4530(81)90051-2	Psychology	4
227	STEINER, M; KATZ, RJ; BALDRIGHI, G; CARROLL, BJ	MOTIVATED BEHAVIOR AND THE ESTROUS-CYCLE IN RATS	PSYCHONEUROENDOCRINOLOGY	English	Article					BAUMEISTER A, 1964, PSYCHOL BULL, V61, P438, DOI 10.1037/h0047136; BOLLES RC, 1963, PSYCHOL REP, V12, P530, DOI 10.2466/pr0.1963.12.2.530; BUTCHER RL, 1974, ENDOCRINOLOGY, V94, P1704, DOI 10.1210/endo-94-6-1704; Collier G., 1977, HDB OPERANT BEHAVIOR, P28; DIXON WJ, 1968, BIOMEDICAL COMPUTER; DREWETT RF, 1975, PHYSIOL BEHAV, V14, P285, DOI 10.1016/0031-9384(75)90035-9; FINGER FW, 1969, J COMP PHY…	27	31	1981	10.1016/0306-4530(81)90051-2	Endocrinology & Metabolism	3
228	Henke P.G.	Attenuation of shock-induced ulcers after lesions in the medial amygdala	Physiology and Behavior	English	Article		Amygdala; Conflict; Hemorrhage; Stress; Ulcer	Amygdala; Animal; Avoidance Learning; Electroshock; Male; Rats; Stomach Ulcer; Stress; Support, Non-U.S. Gov't; amygdaloid nucleus; animal experiment; brain depth stimulation; brain injury; central nervous system; rat; stomach; stomach hemorrhage; stomach ulcer	Bilateral lesions in the medial amygdala of rats attenuated the effects of electric shock stimulation on gastric pathology. There was no significant difference between double-avoidance conflict animals and yoked control rats. It was concluded that the lesions attenuated the aversiveness of noxious inputs, similar to the effects seen in aversively motivated behaviors. © 1981.	Ader, Experimentally induced gastric lesions, Adv. Psychosom. Med., 6, pp. 1-39, (1971); Allikmets, Ditrikh, Effects of lesions of limbic system on emotional reactions and conditioned reflexes in the rats, Fedn Proc., 24, pp. 1003-1007, (1965); Atweh, Kuhar, Autoradiographic localization of opiate receptors in rat brain. II. Telencephalon, Brain Res., 134, pp. 393-405, (1977); Barasi, Pay, Electr…	42	30	1981	10.1016/0031-9384(81)90311-5	Substance Abuse	1
229	Boal K.B.; Cummings L.L.	Cognitive evaluation theory: An experimental test of processes and outcomes	Organizational Behavior and Human Performance	English	Article				Cognitive Evaluation Theory has been proposed as a viable theoretical framework for explaining the detrimental effects of performance contingent rewards on intrinsically motivated behaviors. A review of the literature suggested that this theory had not been adequately tested. A field experiment was undertaken to do this. The results did not support the theory. © 1981.	Arnold, Effects of performance feedback and extrinsic reward upon high intrinsic motivation, Organizational Behavior and Human Performance, 17, pp. 275-288, (1976); Boal, Task design, monetary outcomes, and worker responses, Doctoral dissertation, (1980); Calder, Staw, Interaction of intrinsic and extrinsic motivation: Some methodological notes, Journal of Personality and Social Psychology, 31, p…	49	28	1981	10.1016/0030-5073(81)90001-5	Business	0
230	ZAGRODZKA, J; KORCZYNSKI, R; FONBERG, E	THE EFFECTS OF IMIPRAMINE ON SOCIO-EMOTIONAL AND ALIMENTARY MOTIVATED BEHAVIOR IN DOGS	ACTA NEUROBIOLOGIAE EXPERIMENTALIS	English	Note					[Anonymous], 1962, ROOTS OF BEHAV; BUNNEY WE, 1965, ARCH GEN PSYCHIAT, V13, P483; ELLISON GD, 1975, ACTA NEUROBIOL EXP, V35, P499; FONBERG E, 1979, POL J PHARMACOL PHAR, V31, P437; FONBERG E, 1980, ACTA NEUROBIOL EXP, V40, P651; FONBERG E, 1974, 26 INT C PHYS SCI NE, P368; FONBERG E, 1979, NEUROPHYSIOLOGY EMOT, P23; FOX MW, 1967, ANIM BEHAV, V15, P377, DOI 10.1016/0003-3472(67)90024-3; FREEDMAN D…	12	4	1981		Neurosciences	0
231	Makarchuk N.E.; Bogach P.G.; Chaichenko G.M.	Effect of lesion of the basolateral part and medial nuclei of the amygdala on defensive conditioning in rats	Zhurnal Vysshei Nervnoi Deyatelnosti Imeni I.P. Pavlova	Russian	Article			Amygdala; Animal; Avoidance Learning; Brain Mapping; Conditioning, Classical; English Abstract; Male; Motor Activity; Orientation; Pain; Rats; Reaction Time; Sound; amygdaloid nucleus; animal experiment; brain injury; central nervous system; conditioning; defensive behavior; fear; rat; amygdaloid nucleus; animal; article; avoidance behavior; brain mapping; conditioned reflex; male; motor activity…	Bilateral ablations of the basolateral part and medial nuclei of the amygdala in albino rats caused opposite changes in active avoidance acquisition and consolidation, emotional intensity level (fear) and 'open field' activity. In intact animals, the basolateral part of the amygdala produced facilitation, while medial nuclei caused inhibition of the shuttle-box avoidance reactions, aggressiveness…		1	2	1981			0
232	Parsons C.; Stanfield E.; Hansen S.; Everitt B.	Effects of lateral tegmental noradrenergic neuron lesions, and infusions of noradrenaline in the ventral tegmental area on sexual and open field behaviour in female rats	Journal of Anatomy	English	Article			Animalia; noradrenalin; abstract report; animal experiment; central nervous system; dopaminergic system; intravenous drug administration; noradrenergic system; open field behavior; rat; sexual behavior; ventral tegmentum	Elements of sexual behaviour in female rats are dependent on somatosensory stimuli generated during interaction with a male. Thus lordosis, a posture indicative of sexual receptivity, occurs in direct response to thrusting by the male during a mount and serves to facilitate this subsequent intromission. Lesions of the lateral tegmental noradrenergic projection to the subcortical brain markedly im…		1	1	1981		Psychology	0
233	Fineberg N.; Everitt B.; Robbins T.	Meso-telencephalic dopaminergic neurons and behaviour in male rats	Journal of Anatomy	English	Article			Animalia; amphetamine; abstract report; animal experiment; behavior; central nervous system; dopaminergic system; eighth nerve nucleus; mesencephalon; motor activity; rat; sexual behavior	Pharmacological impairment of dopaminergic transmission severely disrupts the sexual behaviour of male rats, while dopamine agonists enhance it, even to the extent of improving the performance of sexually sluggish animals. Little attention has been paid to the neural sites at which dopaminergic drugs affect this behaviour, and this therefore forms part of the experiments reported here. Meso-telen…		1	0	1981		Psychology	0
234	Wayner M.J.; Barone F.C.	Neurochemistry of motivated behavior	Psychopharmacology Bulletin	English	Article			dopamine; abstract report; behavior; central nervous system; drinking; feeding behavior; hypothalamus nucleus; medial forebrain bundle; motivation; preoptic area; short survey	[No abstract available]		1	0	1981			0
235	Alpert J.E.; Snowden H.N.; Zajicek J.P.	Relevance of deprivation state and mesolimbic dopamine to motivated behaviours associated with morphine	Neuroscience Letters	English	Article			desipramine; dopamine; morphine; oxidopamine; pargyline; abstract report; animal experiment; central nervous system; deprivation; limbic system; motivation; rat	[No abstract available]		1	0	1981			0
236	Grossberg S.	A psychophysiological theory of reinforcement, drive, motivation and attention	Journal of Theoretical Neurobiology	English	Article			amphetamine; chlorpromazine; monoamine oxidase inhibitor; psychotropic agent; reserpine; animal; attention; behavior; central nervous system; cognition; hippocampus; hypothalamus; instrumental conditioning; memory; motivation; nonhuman; psychological aspect; reinforcement; review	This article derives a real-time theory of motivated behavior and presents some of its physiological and pharmacological correlates. The theory mechanistically explicates instrumental concepts such as reinforcement, drive, incentive motivation, and habit, and describes their relationship to cognitive concepts such as expectancy, competition, and resonance. The theory shows how a real-time analysi…		1	85	1982		Psychology	0
237	LENARD, L; HAHN, Z	AMYGDALAR NORADRENERGIC AND DOPAMINERGIC MECHANISMS IN THE REGULATION OF HUNGER AND THIRST-MOTIVATED BEHAVIOR	BRAIN RESEARCH	English	Article					AHLSKOG JE, 1973, SCIENCE, V182, P166, DOI 10.1126/science.182.4108.166; AHLSKOG JE, 1974, BRAIN RES, V82, P211, DOI 10.1016/0006-8993(74)90600-3; AHLSKOG JE, 1972, FED PROC, V31, P1002; ANAND BK, 1952, J NEUROPHYSIOL, V15, P421, DOI 10.1152/jn.1952.15.5.421; ANAND BK, 1951, P SOC EXP BIOL MED, V77, P323, DOI 10.3181/00379727-77-18766; BECKSTEAD RM, 1979, BRAIN RES, V175, P191, DOI 10.1016/0006-8…	61	54	1982	10.1016/0006-8993(82)90934-9	Neurosciences	3
238	Hughes R.N.	A review of atropinic drug effects on exploratory choice behavior in laboratory rodents	Behavioral and Neural Biology	English	Review			Animal; Arousal; Atropine; Choice Behavior; Exploratory Behavior; Habituation (Psychophysiology); Mental Recall; Motivation; Motor Activity; Rats; Scopolamine; Support, Non-U.S. Gov't; 3 acetylpyridine; acetylcholine; amphetamine; atropine; caffeine; carbachol; chlordiazepoxide; chlorpromazine; diazepam; imipramine; lysergide; methamphetamine; methylphenidate; methylscopolamine; nicotine; oxotrem…	Effects of atropinic drugs on various forms of exploratory-motivated behavior are reviewed. Whereas spontaneous alternation and preferences for novelty are reduced by such compounds, there are no clear-cut effects on reactions to complexity as in head-poke tests. However, novelty-reinforced learned behavior is consistently increased. In view of examples of drug-induced familiarity preferences, si…	Abeelen, Strijbosch, Genotype-dependent effects of scopolamine and eserine on exploratory behaviour in mice, Psychopharmacologia, 16, pp. 81-88, (1969); Abeelen, Smits, Raaijmakers, Central location of a genotype-dependent cholinergic mechanism controlling exploratory behaviour in mice, Psychopharmacologia, 19, pp. 324-328, (1970); Abeelen, Gilissen, Hansen, Lenders, Effects of intrahippocampal i…	210	33	1982	10.1016/S0163-1047(82)91384-X	Neurosciences	0
239	Mogenson G.J.; Wu M.	Electrophysiological and behavioral evidence of interaction of dopaminergic and gustatory afferents in the amygdala	Brain Research Bulletin	English	Article		Amygdala; Dopamine; Pontine parabrachial nucleus; Taste preference; Ventral tegmental area	Afferent Pathways; Amygdala; Animal; Apomorphine; Dopamine; Electric Stimulation; Male; Motor Activity; Neurons; Procaine; Rats; Rats, Inbred Strains; Spiperone; Support, Non-U.S. Gov't; Taste; apomorphine; spiperone; amygdaloid nucleus; animal experiment; brain depth stimulation; central nervous system; dopaminergic system; drinking; motivation; nonhuman; parabrachial nucleus; rat; taste; ventra…	MOGENSON, G. J. AND M. WU. Electrophysiological and behavioral evidence of interaction of dopaminergic and gustatory afferents in the amygdala. BRAIN RES. BULL. 8(6) 685-691, 1982.-Electrical stimulation of the pontine parabrachial nucleus (PPN) and the lateral aspect of the ventral tegmental area (VTA) was observed to influence the activity of single neurons in the central nucleus of the amygdal…	Arthur, Taste aversion is impaired by interpolated amygdaloid stimulation but not by posttraining amygdaloid stimulation, Behav. Biol., 13, pp. 369-376, (1975); Ben-Ari, Kelly, Dopamine evoked inhibition of single cells of the feline putamen and basolateral amygdala, J Physiol, 256, pp. 1-21, (1976); Box, Mogenson, Alterations in ingestive behaviors after bilateral lesions of the amygdala in the …	36	17	1982	10.1016/0361-9230(82)90096-X	Endocrinology & Metabolism	0
240	Reid A.K.; Staddon J.E.R.	SCHEDULE‐INDUCED DRINKING: ELICITATION, ANTICIPATION, OR BEHAVIORAL INTERACTION?	Journal of the Experimental Analysis of Behavior	English	Article		adjunctive behavior; inhibition; interim activities; rats; reinforcer magnitude; response interactions; Schedule‐induced drinking		We carried out five experiments with rats on fixed‐time schedules in order to define the relation between drinking and individual food‐pellet presentations. In Experiment 1, unsignaled extra food occurred at the end of occasional fixed intervals, and we compared subsequent drinking patterns with drinking before the extra food presentation. In Experiment 2 we presented signaled and unsignaled extr…	Alferink L.A., Bartness T.J., Harder S.R., Control of the temporal location of polydipsic licking in the rat, Journal of the Experimental Analysis of Behavior, 33, pp. 119-129, (1980); Allen J.D., Porter J.H., Sources of control over schedule‐induced drinking produced by second‐order schedules of reinforcement, Physiology and Behavior, 18, pp. 853-863, (1977); Bond N., Schedule‐induced polydipsia…	27	17	1982	10.1901/jeab.1982.38-1	Behavioral Sciences	0
241	Viken R.J.; Moore D.L.; Knutson J.F.; Fordyce D.J.	The effects of isolation and handling on reactivity to footshock and tactile dorsal stimulation	Animal Learning & Behavior	English	Article			animal experiment; behavior; central nervous system; handling; housing; rat; shock; social isolation; tactile stimulation	The effects of isolation and handling on the reactivity of rats to two tactile stimuli were assessed in two experiments. In the first experiment, reactivity to more intense footshock was increased in rats raised in isolation but was not affected by handling by an experimenter. In the second experiment, increased reactivity to airpuff stimuli presented to the dorsal surface of isolation-reared rat…	Ada D.B., The relation of scent-marking, olfactory investigation, and specific postures in the isolation-induced fighting of rats, Behaviour, 56, pp. 286-297, (1976); Ahmad S.S., Harvey J.A., Long-term effects of septal lesions and social experience on shock-elicited fighting in rats, Journal of Comparative and Physiological Psychology, 66, pp. 596-602, (1968); Altman H.B., Hommel L.S., The reduc…	36	8	1982	10.3758/BF03212260		0
242	Blocker R.A.; Edwards R.P.	The effects of extrinsic reinforcement on intrinsic motivation	Psychology in the Schools	English	Article				In this paper, the role of extrinsic reinforcement in intrinsic motivation is discussed in terms of Deci's cognitive attribution theory. The competing response hypothesis and the frustration hypothesis are presented as alternative modes of analysis. “Undermining” is the phenomenon proposed by the cognitive attribution theorists that accounts for reported decrements in intrinsically motivated beha…	Amabile T., Dejong W., Lepper M., Effects of externally imposed deadlines on subsequent intrinsic motivation, Journal of Personality and Social Psychology, 34, pp. 92-98, (1976); Barker R., Dembo T., Lewin K., Frustration and regression: An experiment with young children, University of Iowa Studies on Child Welfare, 18, pp. 1-314, (1941); Bagermeister J., Jemail J., Modification of elective mutis…	44	4	1982	10.1002/1520-6807(198204)19:2<260::AID-PITS2310190222>3.0.CO;2-X	Neurosciences	0
243	HASHIGUCHI, K	EXTRINSIC REWARDS AND ACHIEVEMENT-RELATED MOTIVES AS DETERMINANTS OF INTRINSICALLY MOTIVATED BEHAVIOR	JAPANESE JOURNAL OF PSYCHOLOGY	Japanese	Article					ANDERSON R, 1976, J PERS SOC PSYCHOL, V34, P915; ATKINSON JW, 1957, PSYCHOL REV, V64, P359, DOI 10.1037/h0043445; CALDER BJ, 1975, J PERS SOC PSYCHOL, V31, P599, DOI 10.1037/h0077100; CONDRY J, 1977, J PERS SOC PSYCHOL, V35, P459, DOI 10.1037/0022-3514.35.7.459; DeCharms R.C, 1968, PERSONAL CAUSATION; Deci Edward L., 1975, INTRINSIC MOTIVATION, DOI [10.1007/978-1-4613-4446-9, DOI 10.1007/978-1-46…	28	1	1982	10.4992/jjpsy.53.281	Psychology	0
244	SADYKOVA, ER; GASANOV, GG; ANDERS, VN	INTERACTIONS BETWEEN THE CHOLINERGIC AND CATECHOLAMINERGIC SYSTEMS OF THE BRAIN IN THE PROCESS OF CHANGING THE MOTIVATED BEHAVIOR OF ANIMALS	ZHURNAL NEVROPATOLOGII I PSIKHIATRII IMENI S S KORSAKOVA	Russian	Article					ANAND BK, 1961, ELECTROEN CLIN NEURO, V13, P54, DOI 10.1016/0013-4694(61)90074-8; ANAND BK, 1971, 25TH INT C PHYSL SCI, V8, P11; ANDERS VN, 1978, TSITOLOGIYA, P581; BUDANTSEV AY, 1976, MONOAMINERGICHESKIE; CRUTCHER KA, 1981, TRENDS NEUROSCI, V4, P70, DOI 10.1016/0166-2236(81)90024-2; GASANOV GG, 1969, IZV AN AZSSR BN, P118; GASANOV GG, 1980, ZH NEVROPATOL PSIKH, P1081; GROSSMAN SP, 1964, INT J NE…	16	0	1982		Clinical Neurology	0
245	Aou S.	Neuronal activities of the monkey prefrontal cortex during motivated behavior and the effects of drugs	Fukuoka Acta Medica	Japanese	Article			Animal; Behavior, Animal; English Abstract; Frontal Lobe; Macaca mulatta; Male; Neurons; Neurotransmitters; Reward; acetylcholine; dopamine; morphine; noradrenalin; animal experiment; brain depth stimulation; central nervous system; dopaminergic system; feeding behavior; intracerebral drug administration; monkey; motivation; nerve cell membrane potential; nervous system; nonhuman; noradrenergic s…	[No abstract available]		1	0	1982		Clinical Neurology	0
246	Mink J.W.; Sinnamon H.M.; Adams D.B.	Activity of basal forebrain neurons in the rat during motivated behaviors	Behavioural Brain Research	English	Article		approach; basal forebrain; escape; lateral septum; motivation; neural activity; preoptic area; rat	Animal; Behavior, Animal; Brain; Drinking; Handling (Psychology); Male; Motivation; Motor Activity; Neurons; Orientation; Preoptic Area; Rats; Sex Behavior, Animal; Support, Non-U.S. Gov't; animal experiment; behavior; brain depth recording; central nervous system; forebrain; locomotion; motivation; musculoskeletal system; nonhuman; preoptic area; rat; septum nucleus; single unit activity	The activity of single neurons in the basal forebrain was recorded in the freely-moving rat with moveable fine-wire electrodes. Neural activity was observed while the water-deprived male rat was exposed to three different types of motivating stimuli that elicit locomotion in a running wheel: an estrous female rat; a drinking tube containing water; and grasping and lifting by the experimenter. The…	Adams, The relation of scent-marking, olfactory investigation, and specific postures in the isolation-induced fighting of rats, Behaviour, 56, pp. 286-297, (1976); Adams, Brain mechanisms for offense, defense, and submission, Behav. Brain Sci., 2, pp. 201-241, (1979); Adams, Motivational systems of agonistic behavior in muroid rodents: a comparative review and neural model, Aggressive Behav., 6, …	40	41	1983	10.1016/0166-4328(83)90173-0	Behavioral Sciences	1
247	VASSELLI, JR; HARACZKIEWICZ, E; MAGGIO, CA; GREENWOOD, MRC	EFFECTS OF A GLUCOSIDASE INHIBITOR (ACARBOSE, BAY-G-5421) ON THE DEVELOPMENT OF OBESITY AND FOOD MOTIVATED BEHAVIOR IN ZUCKER (FA/FA) RATS	PHARMACOLOGY BIOCHEMISTRY AND BEHAVIOR	English	Article					BRAY GA, 1977, FED PROC, V36, P148; CHAN CP, 1982, AM J PHYSIOL, V242, pE19, DOI 10.1152/ajpendo.1982.242.1.E19; CLEARY MP, 1980, AM J PHYSIOL, V238, pE284, DOI 10.1152/ajpendo.1980.238.3.E284; COLLINS BJ, 1978, PHYSIOL BEHAV, V21, P957, DOI 10.1016/0031-9384(78)90172-5; DAVIS JD, 1975, J COMP PHYSIOL PSYCH, V89, P985, DOI 10.1037/h0077184; DILETTUSO BA, 1977, P SOC EXP BIOL MED, V154, P1, DOI 10…	48	31	1983	10.1016/0091-3057(83)90316-7	Behavioral Sciences	3
248	Aou S.; Oomura Y.; Nishino H.	Influence of acetylcholine on neuronal activity in monkey orbitofrontal cortex during bar press feeding task	Brain Research	English	Article		acetylcholine; feeding behavior; microiontophoresis; monkey; orbitofrontal cortex; unit activity	Acetylcholine; Animal; Brain Mapping; Conditioning, Operant; Dopamine; Feeding Behavior; Frontal Lobe; Macaca mulatta; Norepinephrine; Support, Non-U.S. Gov't; acetylcholine; dopamine; noradrenalin; acetylcholine; atropine; noradrenalin; animal; article; brain mapping; drug effect; feeding behavior; frontal lobe; instrumental conditioning; Macaca; physiology; animal experiment; central nervous sy…	Cholinergic involvement in feeding-related neuronal activity was investigated in the orbitofrontal cortex (OBF) of the behaving monkey by means of a microiontophoretic application of acetylcholine (ACh) and atropine. The activity of ACh sensitive cells did not correlate with any particular event during the bar press feeding task. Atropine blocked the excitatory response to ACh and task events. Th…	Aou, Oomura, Nishino, Inokuchi, Mizuno, Influence of catecholamines on reward-related neuronal activity in monkey orbitofrontal cortex, Brain Research, 267, pp. 165-170, (1983); Aou, Oomura, Nishino, Ono, Yamabe, Sikdar, Noda, Inoue, Functional heterogeneity of single neuronal activity in the monkey dorsolateral prefrontal cortex, Brain Research, 260, pp. 121-124, (1983); Armstrong-James, Millar,…	19	24	1983	10.1016/0006-8993(83)90433-X	Neurosciences	0
249	Vasselli J.R.; Haraczkiewicz E.; Maggio C.A.; Greenwood M.R.C.	Effects of a glucosidase inhibitor (acarbose, BAY g 5421) on the development of obesity and food motivated behavior in Zucker (fafa) rats	Pharmacology, Biochemistry and Behavior	English	Article		Acarbose; Carbohydrate absorption; Food intake; Glucosidase inhibition; Insulin; Lipid deposition; Lipoprotein lipase; Zucker fafa rat	Acarbose; Animal; Dose-Response Relationship, Drug; Energy Intake; Fasting; Feeding Behavior; Food Preferences; Glycoside Hydrolases; Kinetics; Male; Obesity; Oligosaccharides; Rats; Rats, Zucker; Support, Non-U.S. Gov't; Support, U.S. Gov't, P.H.S.; Taste; Trisaccharides; acarbose; cholesterol; glucosidase; insulin; triacylglycerol; animal experiment; animal model; behavior; body weight; cytolog…	BAY g 5421 (acarbose) inhibits carbohydrate digestion in the gut, thereby reducing the rate of glucose absorption. This experiment tested whether long term administration of acarbose to developing Zucker "fatty" (fafa) rats would, by reducing several lipogenic factors, attenuate lipid deposition and reduce the hyperphagia and increased food motivated behavior of these animals. From 7 to 20 weeks …	Bray, The Zucker fatty rat: a review, Fed Proc, 36, pp. 148-153, (1977); Chan, Koong, Stern, Effect of insulin on fat and protein deposition in diabetic lean and obese rats, Am J Physiol, 242, pp. E19-E24, (1982); Chan, Koong, Stern, Effect of insulin on fat and protein deposition in diabetic lean and obese rats, Endocrinol Metab, 5, pp. E19-E24, (1982); Cleary, Vasselli, Greenwood, Development o…	49	21	1983	10.1016/0091-3057(83)90316-7	Psychology	3
250	Volpicelli J.R.; Ulm R.R.; Altenor A.; Seligman M.E.P.	Learned mastery in the rat	Learning and Motivation	English	Article				In a series of five experiments, we investigated the bidirectional effects of prior experience with both control or lack of control over shock on subsequent shock-motivated activity and escape learning. Rats were tested with inescapable shock rather than escapable shock as is used in typical helplessness experiments. Naive rats initially shuttled frequently during shock but decreased activity as …	Alloy, Ehrman, Instrumental to Pavlovian transfer: Learning about responsereinforcer contingencies affects subsequent acquisition of stimulus contingencies, Learning and Motivation, 12, (1981); Anisman, Time-dependent variations in aversively motivated behaviors: Nonassociative effects of cholinergic and catecholaminergic activity, Psychological Review, 82, pp. 359-385, (1975); Baker, Learned irr…	30	19	1983	10.1016/0023-9690(83)90006-1	Physiology	0
251	Potter C.D.; Borer K.T.; Katz R.J.	Opiate-receptor blockade reduces voluntary running but not self-stimulation in hamsters	Pharmacology, Biochemistry and Behavior	English	Article		Hamsters; Naltrexone; Opiate receptors; Running; Self-stimulation	Animal; Body Weight; Brain; Electrodes, Implanted; Female; Hamsters; Hypothalamus; Mesocricetus; Motor Activity; Naltrexone; Receptors, Opioid; Self Stimulation; Support, U.S. Gov't, Non-P.H.S.; Time Factors; naltrexone; opiate receptor; animal experiment; central nervous system; drug efficacy; hamster; motor activity; nonhuman; running; self stimulation	Naltrexone HCl, a long-acting opiate receptor blocker was administered to female hamsters at two doses, 10 and 20 mg/kg, IP prior to 12 hr of nocturnal running or every 12 hr during access to hypothalamic self-stimulation to determine whether endogenous opiates played a role in either of these two motivated behaviors. Naltrexone suppressed total running activity and speed, and caused an increase …	Belluzzi, Stein, Enkephalin may mediate euphoria and drive-reduction reward, Nature, 266, pp. 556-558, (1977); Berk, Tan, Anderson, Reiss, β-Endorphin response to exercise in athletes and non-athletes, Medicine & Science in Sports & Exercise, 13, (1981); Bonen, Belcastro, Ling, Simpson, Profiles of selected hormones during menstrual cysles of teenage athletes, J. Appl Physiol, 50, pp. 545-551, (1…	41	14	1983	10.1016/0091-3057(83)90366-0	Cell Biology	0
252	Fontani G.; Meucci M.	Dorsolateral PAG neurons: Tonic immobility and morphine effect in freely moving rabbits	Physiology and Behavior	English	Article		Long term recordings; Morphine; Single units; Tonic immobility	Animal; Fear; Hypnosis; Immobilization; Male; Morphine; Motor Activity; Neurons; Periaqueductal Gray; Rabbits; morphine; animal experiment; central nervous system; drug efficacy; immobilization; nonhuman; periaqueductal gray matter; rabbit; single unit activity; tonic immobility	The activity of 33 neurons of pontomesencephalic dorsolateral periaqueductal gray matter (PAG), not triggered by motor or sensory stimuli, has been recorded during tonic immobility (animal hypnosis) and after morphine injection (5 mg/kg IV). Several parameters of neural activity were chronically studied, including: frequency, variability and pattern of discharge. Tonic immobility affected the fre…	Adams, The activity of single cells in the midbrain and hypothalamus of the cat during affective defense behavior, Arch Ital Biol, 106, pp. 243-269, (1968); Carli, Animal hypnosis in the rabbit, Psychol Rec, 27, pp. 123-143, (1977); Carli, Animal hypnosis and pain, Hypnosis at Its Bicentennial, pp. 69-77, (1978); Carli, Farabollini, Fontani, Effects of pain morphine and naloxone on the duration o…	30	4	1983	10.1016/0031-9384(83)90121-X		0
253	Grossberg S.	Adaptation and gain normalization: a comment on Ullman & Schechtman (1982).	Proceedings of the Royal Society of London. Series B, Containing papers of a Biological character. Royal Society (Great Britain)	English	Article			Adaptation, Physiological; Animals; Perception; Visual Perception; adaptation; animal; article; perception; physiology; vision	A well-known process for adaptation and gain normalization is compared with the process described by S. Ullman and G. Schechtman (Proc. R. Soc. Lond. B 216, 299-313 (1982)). A neural interpretation of this process in terms of transmitter gating, slow accumulation, and release is described. Applications to a wide variety of problems in perception, cognition, and motivated behaviour can be made by …		1	1	1983	10.1098/rspb.1983.0085	Psychology	0
254	Tatai K.	Reasonably motivated behavior in life style for positive health: its development and basic considerations	[Kango gijutsu] [Nursing technique]	Japanese	Article			Attitude to Health; Human; Life Style; Motivation; Social Behavior; article; attitude; human; lifestyle; motivation; social behavior	[No abstract available]		1	0	1983			0
255	Handley S.L.; Mithani S.	Effects of alpha-adrenoceptor agonists and antagonists in a maze-exploration model of 'fear'-motivated behaviour	Naunyn-Schmiedeberg's Archives of Pharmacology	English	Article		'Fear'-motivated behaviour; Anxiety; Central α-adrenoceptors; Clonidine; Exploratory activity	Adrenergic alpha-Agonists; Adrenergic alpha-Antagonists; Amobarbital; Animal; Clonidine; Corticotropin; Diazepam; Exploratory Behavior; Fear; Male; Models, Psychological; Picrotoxin; Prazosin; Rats; Support, Non-U.S. Gov't; 2 (2 chloro 5 trifluoromethylphenylimino)imidazolidine; alpha adrenergic receptor; alpha adrenergic receptor blocking agent; alpha adrenergic receptor stimulating agent; amoba…	An elevated X-maze with alternating open and enclosed arms was investigated as a model for the study of fear-induced behaviour. As predicted, the anxiolytics diazepam and amylobarbitone increased, and the putative anxiogenics ACTH and picrotoxin decreased the proportion of open arm entries. The α1-adrenoceptor agonists phenylephrine and ST587, and the α2-adrenoceptor antagonists idazoxan, piperox…	Baust W., Niemezyk H., Vieth J., The action of blood pressure on the ascending reticular activating system with special reference to adrenaline induced arousal, Electroenceph Clin Neurophysiol, 15, pp. 63-72, (1963); Bradshaw C.M., Stoker M.J., Szabadi E., The effect of microelectrophoretically applied clonidine on single cerebral cortical neurones in the rat. Evidence for interaction with -α<sub…	23	796	1984	10.1007/BF00504983	Psychology	11
256	HANDLEY, SL; MITHANI, S	EFFECTS OF ALPHA-ADRENOCEPTOR AGONISTS AND ANTAGONISTS IN A MAZE-EXPLORATION MODEL OF FEAR-MOTIVATED BEHAVIOR	NAUNYN-SCHMIEDEBERGS ARCHIVES OF PHARMACOLOGY	English	Article					BAUST W, 1963, ELECTROEN CLIN NEURO, V15, P63, DOI 10.1016/0013-4694(63)90039-7; BRADSHAW CM, 1982, N-S ARCH PHARMACOL, V320, P230, DOI 10.1007/BF00510133; BUGAJSKI J, 1980, NEUROPHARMACOLOGY, V19, P9, DOI 10.1016/0028-3908(80)90160-4; CAVERO J, 1977, BR J PHARM, V61, pP469; CHARNEY DS, 1983, LIFE SCI, V33, P19, DOI 10.1016/0024-3205(83)90707-5; DAVIS M, 1981, PSYCHOPHARMACOLOGY, V75, P219, DOI 1…	24	744	1984	10.1007/BF00504983	Pharmacology & Pharmacy	11
257	Köhler C.; Haglund L.; Swanson L.W.	A diffuse αMSH‐immunoreactive projection to the hippocampus and spinal cord from individual neurons in the lateral hypothalamic area and zona incerta	Journal of Comparative Neurology	English	Article		hippocampal formation; lateral hypothalamic area; spinal cord; zona incerta; α‐melanocyte‐stimulating hormone	Animal; Fluorescent Dyes; Hippocampus; Histocytochemistry; Hypothalamic Area, Lateral; Immunologic Techniques; Male; MSH; Nerve Fibers; Neural Pathways; Neurons; Rats; Spinal Cord; Support, Non-U.S. Gov't; Support, U.S. Gov't, P.H.S.; Synaptic Transmission; Thalamic Nuclei; intermedin; animal cell; central nervous system; hippocampus; histology; hypothalamus; nonhuman; rat; spinal cord; zona ince…	The course, distribution, and possible neurotransmitter specificity of a projection from the lateral hypothalamic area (LHA) and zona incerta to the hippocampal formation (dentate gyrus, Ammon's horn, subicular region, and entorhinal area) and spinal cord were examined anatomically in the adult rat. First, small injections of the fluorescent tracer fast blue were made into either the septal part …	Amaral D.G., Cowan W.M., Subcortical afferents to the hippocampal formation in the monkey, J. Comp. Neurol., 189, pp. 573-591, (1980); Beagley W.K., Holley T.L., Hypothalamic stimulation facilitates contralateral visual control of a learned response, Science, 196, pp. 321-322, (1977); Berk M.L., Finkelstein J.A., Efferent connections of the lateral hypothalamic area of the rat: An autoradiographi…	60	119	1984	10.1002/cne.902230404	Psychology	3
258	Cottrell G.A.; Veldhuis H.D.; Rostene W.H.; de Kloet E.R.	Behavioural actions of vasoactive intestinal peptide (VIP)	Neuropeptides	English	Article			Animal; Avoidance Learning; Corticotropin; Dose-Response Relationship, Drug; Exploratory Behavior; Fear; Grooming; Male; Rats; Rats, Inbred Strains; Vasoactive Intestinal Peptide; corticotropin; vasoactive intestinal polypeptide; tetracosactide; vasoactive intestinal polypeptide; animal; article; avoidance behavior; dose response; drug effect; exploratory behavior; fear; grooming; male; rat; rat …	The effect of vasoactive intestinal peptide (VIP) was studied on fear-motivated behaviours, exploration of a novel environment and on novelty and ACTH-induced grooming. VIP was administered via a plastic cannula into the lateral ventricle. Retention of a step-through passive avoidance task was inhibited by 10 and 30 ng VIP injected 1 hour before the retention test. Extinction of pole-jumping acti…	Said, Mutt, Polypeptide with broad biological activity: Isolation from small intestine, Science, 169, pp. 1217-1218, (1970); Loren, Emson, Fahrenkrug, Bjorklund, Alumets, Hakanson, Sundler, Distribution of vasoactive intestinal polypeptide in the rat and mouse brain, Neuroscience, 4, pp. 1953-1976, (1979); Sims, Hoffman, Said, Zimmerman, Vasoactive intestinal polypeptide (VIP) in mouse and rat br…	47	30	1984	10.1016/0143-4179(84)90008-8	Behavioral Sciences	0
259	Weissinger E.; Iso-Ahola S.E.	Intrinsic leisure motivation, personality and physical health	Loisir et Societe	English	Article				This article presents theoretical and empirical evidence favoring a revised perspective of intrinsic leisure behavior. This view suggests that intrinsically motivated behavior is a result not just of task characteristics, but rather is a result of the interaction of situational and personality factors. Further, the paper presents evidence from recent investigations linking an intrinsic motivation…	Barneti L., The social psychology of children’s play: Effects of extrinsic rewards on free play, Social Psychological Perspectives on Leisure and Recreation, pp. 138-170, (1980); Brooks J., Elliot D., Prediction of psychological adjustment at age thirty from leisure time activities and satisfactions in childhood, Human Development, 14, pp. 51-61, (1971); Cassady M., Character lasts: If you’re act…	25	25	1984	10.1080/07053436.1984.10715179	Computer Science & Mathematics	0
260	Carr K.D.	The physiology of opiate hedonic effects and the role of opioids in motivated behavior	Advances in Alcohol and Substance Abuse	English	Article			Animal; Conditioning, Operant; Electric Stimulation; Electroshock; Emotions; Endorphins; Feeding Behavior; Human; Hypothalamus; Medial Forebrain Bundle; Morphine; Motivation; Naloxone; Naltrexone; Narcotics; Rats; Reward; Self Stimulation; Substance-Related Disorders; Support, U.S. Gov't, P.H.S.; morphine; naloxone; opiate; behavior; central nervous system; drug efficacy; drug mechanism; food int…	The topics discussed in this article are the neural mechanisms of opiate hedonic effects and the role of endogenous opioids in regulating motivational-affective responses of the organism. First, research on the mechanisms of opiate hedonic effects is briefly reviewed; evidence is discussed which suggests existence of separate neural substrates for the mediation of opiate analgesia, amelioration o…	Simon E.J., Hiller J.M., Edelman I., Stereospecific binding of the potent narcotic analgesic <sup>3</sup>H-etophine to rat brain homogenate, Proc. Natl. Acad. Sci. USA, 70, pp. 1947-1949, (1973); Terenius L., Stereospecific interaction between narcotic analgesics and a synaptic plasma membrane fraction of rat cerebral cortex, Acta Pharmacol. Toxicol, 32, pp. 317-320, (1973); Pert C.B., Snyder S.H…	67	22	1984	10.1300/J251v03n03_02	Computer Science & Mathematics	0
261	Richardson R.; Riccio D.C.; Devine L.	ACTH-induced recovery of extinguished avoidance responding	Physiological Psychology	English	Article			corticotropin; animal experiment; avoidance behavior; central nervous system; conditioning; drug efficacy; memory; nonhuman; priority journal; psychological aspect; rat	In addition to prolonging the resistance to extinction of aversively motivated behavior, administration of ACTH at testing has been shown to alleviate retention deficits associated with several types of paradigms (e.g., retrograde amnesia, Kamin effect). To determine whether comparable recovery could be induced by ACTH with respect to a previously extinguished avoidance response, four experiments…	Ahlers S.A, Richardson R., Pretreatment with dexametha-sone blocks ACTH-induced recoverey of an extinguished avoidance response, (1984); Bohus B., deWied D., Inhibitory and facilitory effect of two related peptides on extinction of avoidance behavior, Science, 153, pp. 318-320, (1966); Bohus B., deWied D., Actions of ACTH- and MSH-like peptides on learning, performance and retention, Endogenous p…	31	21	1984	10.3758/BF03332188	Business	0
262	Stricker E.M.; Zigmond M.J.	Brain catecholamines and the central control of food intake	International Journal of Obesity	English	Review			Animal; Brain; Catecholamines; Corpus Striatum; Dopamine; Eating; Feeding Behavior; Hypothalamic Area, Lateral; Stress; Substantia Nigra; Support, U.S. Gov't, P.H.S.; catecholamine; dopamine; animal cell; animal experiment; brain; central nervous system; food intake; nonhuman; priority journal; rat	Analysis of motivated behaviours indicates the presence of two components, a component that is specific to a particular behaviour and a nonspecific component that they all share. Thus, feeding and drinking may be readily differentiated from each other, yet behavioral arousal is a feature of both. Accumulating evidence now suggests that brain catecholamines are involved in the nonspecific aspects …		1	18	1984		Biochemistry & Molecular Biology	0
263	LUKASZEWSKA, I; KORCZYNSKI, R; KOSTARCZYK, E; FONBERG, E	FOOD-MOTIVATED BEHAVIOR IN RATS WITH CORTICO-BASOMEDIAL AMYGDALA DAMAGE	BEHAVIORAL NEUROSCIENCE	English	Article					Bunnell B. N., 1966, PSYCHON SCI, V6, P93; COLE SO, 1977, B PSYCHONOMIC SOC, V9, P399, DOI 10.3758/BF03337036; COLE SO, 1974, BEHAV BIOL, V12, P265, DOI 10.1016/S0091-6773(74)91292-9; DACEY DM, 1977, PHYSIOL BEHAV, V19, P389, DOI 10.1016/0031-9384(77)90284-0; ELLENDORFF F, 1981, INSERM S, P239; FONBERG E, 1969, PHYSIOL BEHAV, V4, P739, DOI 10.1016/0031-9384(69)90109-7; FONBERG E, 1974, ACTA NEURO…	30	11	1984	10.1037/0735-7044.98.3.441	Behavioral Sciences	1
264	Kemble E.D.; Enger J.M.	Sex differences in shock motivated behaviors, activity, and discrimination learning of northern grasshopper mice (Onychomys leucogaster)	Physiology and Behavior	English	Article		(Onychomys leucogaster); Active avoidance; Activity level; Appetitive conditioning; Defensive burying; Passive avoidance; Sex differences; Shock escape; Shock threshold	Animal; Avoidance Learning; Behavior, Animal; Comparative Study; Defense Mechanisms; Differential Threshold; Discrimination (Psychology); Electroshock; Escape Reaction; Female; Human; Male; Microtinae; Motor Activity; Sex Factors; animal experiment; avoidance behavior; central nervous system; conditioning; discrimination learning; electroconvulsive shock; motor activity; mouse; nonhuman; sex diff…	Sex differences in the behavior of the highly predatory northern grasshopper mouse (Onychomys leucogaster) were investigated in a series of eight experiments. Female mice acquired two-way avoidance behavior more slowly, but passive avoidance more rapidly, than males. Females also buried a shock probe more completely than males and showed more escape behavior during open field testing. There were …	Archer, Rodent sex differences in emotional and related behavior, Behav Biol, 14, pp. 451-479, (1975); Ashe, McCain, Comparisons of one-way and shuttle-avoidance performance of gerbils and rats, J Comp Physiol Psychol, 80, pp. 293-296, (1972); Babbini, Davis, Active avoidance learning in hamsters, Psychonomic Science, 9, pp. 149-150, (1967); Bailey, Sperry, Life history and habits of grasshopper …	35	6	1984	10.1016/0031-9384(84)90250-6		0
265	Bowersox S.S.; Baker T.L.; Dement W.C.	Rapid eye movement sleep and its relationship to feeding behavior in the adult cat	Physiology and Behavior	English	Article		Feeding; REM sleep; Sleep	Animal; Cats; Circadian Rhythm; Feeding Behavior; Female; Male; Motivation; Sleep Stages; Sleep, REM; Support, U.S. Gov't, P.H.S.; animal experiment; cat; central nervous system; feeding behavior; nonhuman; rem sleep; sleep	The aim of this study was to corroborate a previous report that, in cats kept on a 12:12-hr light-dark schedule, there is a highly significant negative correlation between the quantity of REM sleep in a 12-hr period and food intake in the subsequent 12-hr interval. Analyses of sleep-wake and food intake measures from freely behaving adult cats failed to disclose any consistent correlations betwee…	Adam, Sleep as a restorative process and a theory to explain why, Progress in Brain Research. Adaptive Capabilities of the Nervous System, 53, pp. 89-305, (1980); Albert, Cigala, Siegel, The behavioral effects of REM sleep deprivation in rats, Psychophysiology, 6, pp. 550-560, (1970); Bowers, Hartmann, Freedman, Sleep deprivation and brain acetylcholine, Electroencephalogr Clin Neurophysiol, 153,…	29	5	1984	10.1016/0031-9384(84)90276-2		0
266	Galizio M.; Spencer B.A.; Smaltz S.C.; Sayed Y.	The effects of ethanol and naloxone on extinction of jump-up avoidance performance in rats	Alcohol	English	Article		Ethanol; Extinction; Jump-up avoidance; Naloxone	Animal; Avoidance Learning; Ethanol; Extinction (Psychology); Male; Naloxone; Rats; Rats, Inbred Strains; Support, Non-U.S. Gov't; alcohol; naloxone; animal experiment; avoidance behavior; behavior; central nervous system; drug efficacy; nonhuman; psychological aspect; rat	The present study assessed the effects of ethanol and naloxone on the extinction of a jump-up avoidance response in Sprague-Dawley rats. Rats were first trained to jump onto a shelf to escape or avoid shock (0.5 mA). Upon reaching an acquisition criterion of 8 consecutive avoidance trials, animals were removed from the apparatus and exposed to 1 of 4 doses of ethanol (0, 1.0, 2.0, or 2.5 g/kg), a…	Altshuler, Phillips, Feinhandler, Alteration of ethanol self-administration by naltrexone, Life Sci, 26, pp. 679-688, (1980); Altshuler, Shippenberg, Tetrahydroisoquinoline and opioid substrates of alcohol actions, Beta-Carbolines and Tetrahydroisoquinolines, pp. 329-344, (1982); Babbini, Gaiardi, Bartoletti, Morphine effects upon discriminated avoidance in rats: antagonism by naloxone, Psychopha…	25	5	1984	10.1016/0741-8329(84)90098-3		0
267	Sudakov S.K.; Ivetic V.	Pentagastrin as a factor of selective involvement of dorsal hippocampal neurons in the organization of food-motivated behavior	Bulletin of Experimental Biology and Medicine	English	Article		cycloheximide; dorsal hippocampus; food behavior; lateral hypothalamus; pentagastrin		[No abstract available]	Sudakov S.K., Zh. Vyssh. Nervn. Deyat., 2, (1983); Falasco J.D., Smith G.P., Gibbs J., Physiol. Behav., 23, (1979); Gibbs J., Smith G.P., Peptides, 3, (1982)	3	1	1984	10.1007/BF00806285		0
268	SUDAKOV, SK; IVETIC, V	PENTAGASTRIN AS A FACTOR OF SELECTIVE INVOLVEMENT OF DORSAL HIPPOCAMPAL-NEURONS IN THE ORGANIZATION OF FOOD-MOTIVATED BEHAVIOR	BULLETIN OF EXPERIMENTAL BIOLOGY AND MEDICINE	English	Article					ANOKHIN KV, 1982, SYSTEMIC MECHANISMS, P219; FALASCO JD, 1979, PHYSIOL BEHAV, V23, P887, DOI 10.1016/0031-9384(79)90196-3; GIBBS J, 1982, PEPTIDES, V3, P553, DOI 10.1016/0196-9781(82)90125-5; ORBACHEVSKAYA IY, 1982, THESIS MOSCOW; SUDAKOV SK, 1983, ZH VYSSH NERVN DEYAT, P378	5	1	1984	10.1007/BF00806285	Endocrinology & Metabolism	0
269	Weiner B.	An Attributional Theory of Achievement Motivation and Emotion	Psychological Review	English	Article			Achievement; Anger; Aptitude; Criminal Law; Decision Making; Emotions; Guilt; Helping Behavior; Human; Internal-External Control; Motivation; Psychological Theory; Shame; Smoking; Support, U.S. Gov't, P.H.S.; achievement; anger; aptitude; control; cooperation; criminal law; decision making; emotion; guilt; human; motivation; psychological theory; review; shame; smoking	A theory of motivation and emotion is proposed in which causal ascriptions play a key role. It is first documented that in achievement-related contexts there are a few dominant causal perceptions. The perceived causes of success and failure share three common properties: locus, stability, and controllability, with intentionality and globality as other possible causal structures. The perceived sta…		1	4699	1985	10.1037/0033-295X.92.4.548	Cell Biology	8
270	Zager E.L.; Black McL. P.	Neuropeptides in human memory and learning processes	Neurosurgery	English	Review			alpha endorphin; beta endorphin; corticotropin; corticotropin[4-10]; desmopressin; gamma endorphin; haloperidol; intermedin; levorphanol; lypressin; metenkephalin; naloxone; pentetrazole; placebo; propranolol; puromycin; tetracosactide; vasopressin; Alzheimer disease; central nervous system; drug therapy; etiology; human; intravenous drug administration; Korsakoff psychosis; learning; memory; ora…	The neuropeptides vasopressin, adrenocorticotropin (ACTH), and β-endorphin seem to have important effects on memory and learning. Animal studies attempting to demonstrate these effects are difficult to interpret because of the complexity of behavior that is described as 'learning' and the impossibility of assessing verbal learning in animals. This article therefore reviews some of the animal lite…		1	55	1985	10.1227/00006123-198508000-00023	Psychology	0
271	Ornitz E.M.; Atwell C.W.; Kaplan A.R.; Westlake J.R.	Brain-stem Dysfunction in Autism: Results of Vestibular Stimulation	Archives of General Psychiatry	English	Article			Arousal; Autistic Disorder; Brain Stem; Child Development; Child, Preschool; Darkness; Electronystagmography; Female; Habituation (Psychophysiology); Human; Infant; Male; Rotation; Sex Factors; Support, Non-U.S. Gov't; Support, U.S. Gov't, P.H.S.; Vestibular Function Tests; Vestibular Nuclei; arousal; autism; brain stem dysfunction; central nervous system; child; clinical article; human; infantil…	Responses to vestibular stimulation can, under well-controlled experimental conditions, provide a measure of brainstem function. Autistic children had significantly longer time constants during the primary nystagmus response and significantly fewer beats during the secondary response than normal children when stimulated with constant angular acceleration in complete darkness. These findings could…	Ornitz E.M., Childhood autism: A review of the clinical and experimental literature, Calif Med, 118, pp. 21-47, (1973); Ornitz E.M., Ritvo E.R., The syndrome of autism: A critical review, Am J Psychiatry, 133, pp. 609-621, (1976); Diagnostic and Statistical Manual of Mental Disorders, (1980); Ornitz E.M., Guthrie D., Farley A.J., The early symptoms of childhood autism, Cognitive Defects in the De…	63	30	1985	10.1001/archpsyc.1985.01790330102012	Education & Educational Research	0
272	Macturk R.H.; Hunter F.T.; Mccarthy M.E.; Vietze P.M.; McQuiston S.	Social Mastery Motivation in Down Syndrome and Nondelayed Infants	Topics in Early Childhood Special Education	English	Article				Indices of social mastery motivation in Down syndrome (DS) and nondelayed infants, matched on Bayley mental scores, were observed during social tasks that encouraged socially motivated behaviors and object-play tasks that did not encourage these behaviors. During the object play, the DS infants' object-directed behaviors were not appreciably lower than the nondelayed infants', while their social …	Ainsworth M.D.S., Blehar M.C., Waters E., Wall S., Patterns of attachment: A psychological study of the strange situation, (1978); Bayley N., Bayley Scales of Infant Development: Birth to two years, (1969); Berger J., Cunningham C.C., Early development of social interactions in Down's syndrome and non-handicapped infants, (1981); Berger J., Cunningham C.C., The development of eye contact between …	29	25	1985	10.1177/027112148500400409	Agriculture	1
273	Babcock A.M.; Avery D.D.; Maitland K.L.	Suppression of operant responding for food and water reinforcement following intraventricular injections of Bombesin in the rat	Life Sciences	English	Article			Animal; Body Temperature; Bombesin; Conditioning, Operant; Drinking; Eating; Female; Injections, Intraventricular; Male; Peptides; Rats; Rats, Inbred Strains; bombesin; animal experiment; brain ventricle; central nervous system; drug mechanism; feeding behavior; instrumental conditioning; intracerebroventricular drug administration; methodology; nonhuman; priority journal; psychological aspect; r…	The effects of injecting Bombesin (BBS) into the lateral cerebral ventricle on operant responding for food and water in the rat were investigated in two experiments. In the first experiment injections of BBS suppressed both operant responding for water and post-session water consumption. A combined treatment of water preloading and BBS injections produced greater suppression of post-session water…	Anastasi, Erspamer, Bucci, Experientia, 27, pp. 166-167, (1971); Dockray, Vaillant, Walsh, Neurosci, 4, pp. 1561-1568, (1979); Moody, Thoa, O'Donohue, Pert, Life Sci, 26, pp. 1707-1712, (1980); Gibbs, Fauser, Rowe, Rolls, Rolls, Maddison, Nature, 282, pp. 208-210, (1979); Avery, Calisher, Neuropharmacology, 21, pp. 1059-1063, (1982); Decaro, Massi, Micossi, Effect of bombesin on drinking induced …	16	7	1985	10.1016/0024-3205(85)90394-7		0
274	SCHULZ, H; FEUER, L; PASICS, I	EFFECTS OF LITORALON (GAMMA-L-GLUTAMYL-TAURINE) AND ITS ANALOGS ON FEAR-MOTIVATED BEHAVIOR OF RATS	ACTA PHYSIOLOGICA HUNGARICA	English	Article					ADER R, 1972, PSYCHON SCI, V26, P125, DOI 10.3758/BF03335453; FEUER L, 1977, Biologia (Budapest), V25, P3; FEUER L, 1978, COMP BIOCHEM PHYS C, V61, P67, DOI 10.1016/0306-4492(78)90113-2; FEUER L, 1983, ACTA PHYSIOL HUNG, V61, P163; FEUER L, 1979, GEN COMP ENDOCR, V39, P330, DOI 10.1016/0016-6480(79)90129-1; FEUER L, 1979, COMP BIOCHEM PHYS A, V62, P995, DOI 10.1016/0300-9629(79)90039-2; FURKA A, …	20	6	1985			0
275	Schulz H.; Feuer L.; Pasics I.	Effects of Litoralon® (gamma-l-glutamyl-taurine) and its analogues on fear-motivated behaviour of rats	Acta Physiologica Hungarica	English	Article			Animal; Behavior, Animal; Comparative Study; Fear; Female; Glutamine; Injections, Intraperitoneal; Male; Rats; Rats, Inbred Strains; Taurine; dipeptide; glutaurine; drug derivative; glutamine; glutaurin; taurine; animal experiment; avoidance behavior; behavior; central nervous system; drug efficacy; fear; nonhuman; psychological aspect; rat; animal; animal behavior; article; comparative study; dr…	[No abstract available]		1	3	1985			0
276	Glow P.H.	Response contingent schedule‐control: Control over the environment motivates bar pressing	Australian Journal of Psychology	English	Article				Sensory contingent bar pressing (SCBP) in the rat is a model for intrinsically motivated behaviour. Important questions about the source of such motivation (e.g. change vs. control) are unresolved. This series of experiments showed that control over the schedule of SCBP has motivating properties. Rats responded at higher rates when a second lever was used to control the schedule of reinforcement …	Glow .H., Some acquisition and performance characteristics of response contingent sensory reinforcement in the rat, Australian Journal of Psychology, 22, pp. 145-154, (1970); Glow .H., Roberts .E., Russell A., Response contingent auditory reinforcement in the rat, Australian Journal of Psychology, 23, pp. 125-131, (1971); Glow .H., Russell A., A period of time‐out from flickering light as a senso…	11	2	1985	10.1080/00049538508256402		0
277	Ramakrishna R.; Rao D.N.; Desiraju T.	Designing of a brain stimulator suitable for intracranial self-stimulation experiments for studying the brain-stimulation reward system.	Indian Journal of Physiology and Pharmacology	English	Article			Animal; Brain; Rats; Reward; Self Stimulation; Support, Non-U.S. Gov't; animal; article; brain; instrumentation; physiology; rat; reward; self stimulation	A circuit design has been developed and described for fabricating and using in the intracranial self-stimulation experiments on rat to study the brain-stimulation reward behaviour, and to explore into the underlying mechanisms of drives and motivated behaviours. The stimulator can be fabricated with parts available in India. It has been continuously used and tested during the last four years in d…		1	0	1985			0
278	SWANSON, LW; LIND, RW	NEURAL PROJECTIONS SUBSERVING THE INITIATION OF A SPECIFIC MOTIVATED BEHAVIOR IN THE RAT - NEW PROJECTIONS FROM THE SUBFORNICAL ORGAN	BRAIN RESEARCH	English	Article					BERK ML, 1982, BRAIN RES BULL, V8, P511, DOI 10.1016/0361-9230(82)90009-0; BUGGY J, 1976, PHARMACOL BIOCHEM BE, V4, P651, DOI 10.1016/0091-3057(76)90216-1; EPSTEIN AN, 1978, FED PROC, V37, P2711; FELIX D, 1974, BRAIN RES, V76, P350, DOI 10.1016/0006-8993(74)90468-5; FERGUSON AV, 1984, AM J PHYSIOL, V247, P1088; FERGUSON AV, 1984, NEUROENDOCRINOLOGY, V39, P423, DOI 10.1159/000124015; Fitzsimons J.…	34	100	1986	10.1016/0006-8993(86)90799-7	Neurosciences	2
279	Swanson L.W.; Lind R.W.	Neural projections subserving the initiation of a specific motivated behavior in the rat: new projections from the subfornical organ	Brain Research	English	Article		angiotensin II; lateral hypothalamus; motivation; prefrontal cortex; septal region; subfornical organ; zona incerta	Animal; Behavior, Animal; Brain Mapping; Neural Pathways; Neurosecretory Systems; Phytohemagglutinins; Rats; Subfornical Organ; Support, U.S. Gov't, P.H.S.; animal cell; animal experiment; central nervous system; cytology; histochemistry; hypothalamus; nervous system; neuroanatomy; nonhuman; normal value; prefrontal cortex; priority journal; rat; septum pellucidum; subfornical organ; zona incerta	The activation of neurons in the subfornical organ (SFO) by angiotensin II in the blood is known to stimulate thirst. The projections of these neurons were examined with anterograde and retrograde axonal transport methods, and were found to end in specific parts of the prefrontal cortex, septal region, substantia innominata, medial preoptic area, zona incerta and lateral hypothalamic area. These …	Berk, Finkelstein, Efferent connections of the lateral hypothalamus area of the rat: an autoradiographic investigation, Brain Res. Bull., 8, pp. 511-526, (1982); Buggy, Fisher, Anteroventral third ventricle site of action for angiotensin induced thirst, Pharmacol. Biochem. Behav., 4, pp. 651-660, (1976); Epstein, Consensus, controversies and curiosities, Fed. Proc., 37, pp. 2711-2716, (1978); Fel…	34	98	1986	10.1016/0006-8993(86)90799-7	Neurosciences	6
280	Sivan E.	Motivation in Social Constructivist Theory	Educational Psychologist	English	Article				Current trends in research on motivation in the classroom are based on theories that focus on the individual's intrapsychological traits or his or her cognitive and/or affective functioning. In contrast to this individualistic perspective, social constructivist theory provides a framework for conceptualizing motivation as socially negotiated by the participants in the classroom. In such a concept…	Ames C., Ames R.E., Ames C., Competitive, cooperation, and individualistic goal structures: A cognitive-motivational analysis, Research on motivation in education, pp. 177-207, (1984); Ames R., Ames C., (1984); Anderson L.M., Effective socializers: Adding to earlier conceptions of effective teaching, (1985); Axline V.M., (1969); Bandura A., Schunk D.H., Cultivating competence, self-efficacy, and …	64	82	1986	10.1207/s15326985ep2103_4	Psychology	0
281	Sanger D.J.	Response decrement patterns after neuroleptic and non-neuroleptic drugs	Psychopharmacology	English	Article		Avoidance; Butaclamol; Chlordiazepoxide; Clonidine; Food reward; Haloperidol; Methocarbamol; Metoclopramide; Morphine; Pimozide; Rat; Reinforcement	Animal; Antipsychotic Agents; Avoidance Learning; Chlordiazepoxide; Clonidine; Clozapine; Comparative Study; Conditioning, Operant; Electroshock; Food; Male; Methocarbamol; Morphine; Rats; Rats, Inbred Strains; butaclamol; chlordiazepoxide; clonidine; clozapine; haloperidol; methocarbamol; metoclopramide; morphine; pimozide; animal experiment; avoidance behavior; central nervous system; drug effi…	Previous work has shown that administration of pimozide and other neuroleptic drugs can produce within-session response decrement patterns of appetitively-reinforced behaviour. This phenomenon has been described as an extinction-like pattern of responding and used as evidence for the hypothesis that these drugs attenuate the rewarding properties of food, water and electrical stimulation of the br…	Anisman H., Corradini A., Tombaugh T.N., Zacharko R.M., Avoidance performance, cue and response-choice discrimination after neuroleptic treatment, Pharmacol Biochem Behav, 17, pp. 1245-1249, (1982); Arnt J., Pharmacological specificity of conditioned avoidance response inhibition in rats: inhibition by neuroleptics and correlation to dopamine receptor blockade, Acta Pharmacol Toxicol, 51, pp. 321…	41	56	1986	10.1007/BF00175198	Psychology	1
282	Bermúdez-Rattoni F.; Mujica-Gonzalez M.; Prado-Alcalá R.A.	Is cholinergic activity of the striatum involved in the acquisition of positively-motivated behaviors?	Pharmacology, Biochemistry and Behavior	English	Article		Auto-shaping; Cholinergic activity; Positively-reinforced learning; Striatum	Animal; Caudate Nucleus; Conditioning, Operant; Corpus Striatum; Learning; Male; Motivation; Parasympathetic Nervous System; Rats; Rats, Inbred Strains; Reinforcement (Psychology); Scopolamine; scopolamine; animal experiment; central nervous system; cholinergic system; corpus striatum; drug efficacy; instrumental conditioning; intracerebral drug administration; learning; nervous system; nonhuman;…	Cholinergic activity of the caudate-putamen (CPU) is crucial for the acquisition of aversively-reinforced behaviors (active and passive avoidance). To determine whether this activity is also involved in the acquisition of a positively-rewarded behavior, in the present experimental series the effects of scopolamine applications to the antero-dorsal or postero-dorsal aspects of the striatum on auto…	Aleman, Camacho, Bermudez-Rattoni, Prado-Alcala, Differential (35 S) incorporation into protein of different brain areas of the rat during a learning task, Behavioral and Neural Biology, 36, pp. 137-154, (1982); Barker, Glick, Green, Khandelwal, Acetylcholine metabolism in the rat hippocampus and striatum following one-trial passive training, Neuropharmacology, 21, pp. 183-185, (1982); Brown, Jen…	23	25	1986	10.1016/0091-3057(86)90579-4	Neurosciences	0
283	Kruissink N.; Van der Gugten J.; Slangen J.L.	Short-term feeding-related changes in mediodorsal hypothalamic catecholamine release	Pharmacology, Biochemistry and Behavior	English	Article		Adrenaline; Catecholamine release; Dopamine; Feeding; Locomotor activity; Mediodorsal hypothalamus; Noradrenaline; Push-pull perfusion	Animal; Catecholamines; Dopamine; Eating; Epinephrine; Hypothalamus, Middle; Male; Motor Activity; Norepinephrine; Rats; Rats, Inbred Strains; Time Factors; adrenalin; dopamine; noradrenalin; animal experiment; behavior; central nervous system; food intake; hypothalamus; nonhuman; priority journal; psychological aspect; rat	Release of noradrenaline (NA), adrenaline (A) and dopamine (DA) was measured in vivo per minute before and after food presentation in satiated rats that had a cannula in the mediodorsal hypothalamic area (MDH). Release of NA was significantly increased above baseline during a period of a few minutes in which feeding took place. In the period following feeding there were peaks in the release of bo…	Ahlskog, Hoebel, Overeating and obesity from damage to a noradrenergic system in the brain, Science, 182, pp. 166-169, (1973); Bellin, Ritter, Insulin-induced elevation of hypothalamic norepinephrine turnover persists after glucorestoration unless feeding occurs, Brain Res, 217, pp. 327-337, (1981); Bernardis, The dorsomedial hypothalamic nucleus in autonomic and neuroendocrine homeostasis, Can J…	24	23	1986	10.1016/0091-3057(86)90561-7	Computer Science & Mathematics	0
284	Jellestad F.K.; Cabrera I.G.	Exploration and avoidance learning after ibotenic acid and radio frequency lesions in the rat amygdala	Behavioral and Neural Biology	English	Article			Amygdala; Animal; Avoidance Learning; Corticosterone; Exploratory Behavior; Grooming; Ibotenic Acid; Male; Oxazoles; Rats; Rats, Inbred Strains; Support, Non-U.S. Gov't; ibotenic acid; amygdaloid nucleus; animal experiment; avoidance behavior; brain injury; central nervous system; exploratory behavior; food intake; intoxication; intracerebral drug administration; nervous system; neurotoxicity; no…	Open-field activity, avoidance behavior, and plasma corticosterone levels were studied after intraamygdala injections of 3.0 μg ibotenic acid (IBO) and radio-frequency (RF) lesions in the amygdala complex of male Wistar rats. The experiments were undertaken to evaluate the importance of amygdala neurons versus axons of passage in fear-motivated behavior. The IBO lesions led to increased open-fiel…	Ben-Ari, Lagowska, Tremblay, Le Gal LaSalle, A new model of focal status epilepticus: Intraamygdaloid application of kainic acid elicits repetitive secondarily generalized convulsive seizures, Brain Research, 163, pp. 176-179, (1979); Bresnahan, Meyer, Baldwin, Meyer, Avoidance behavior in rats with amygdala lesions in the septum, fornix longus, and amygdala, Physiological Psychology, 4, pp. 333-…	38	21	1986	10.1016/S0163-1047(86)90682-5	Engineering	2
285	Kaleeswari R.; Thombre D.P.; Chakrabarty A.S.	Acute effect of streptozotocin induced diabetes on bar pressing for food reward in albino rats.	Indian Journal of Physiology and Pharmacology	English	Article			Animal; Blood Glucose; Conditioning, Operant; Diabetes Mellitus, Experimental; Female; Male; Rats; animal; article; blood; experimental diabetes mellitus; female; glucose blood level; instrumental conditioning; male; metabolism; pathophysiology; physiology; rat	The operant behaviour in streptozotocin (45 mg or 65 mg/kg) treated rats was studied using albino rats of either sex. Animals were trained daily for 15 days in an operant chamber (Takei & Co.) to press the bar for getting the reward in the form of 45 mg food pellet following 18 hr of food deprivation. After initial training under continuous reinforcement schedule (CRF), animals were trained under…		1	6	1986			0
286	Ogawa I.; Nakaya T.	Aversive compound conditioning preceded by appetitive conditioning of a component	Shinrigaku Kenkyu	English	Article		affective value of US; direct observational technique; freezing behavior; magazine behavior; Pavlovian conditioning		A compound stimulus consisting of tone and light was conditioned to an electric-shock US in two groups of rats. For the experimental group, the light stimulus had been paired with food prior to the compound conditioning. No such treatment was given to the control group. After the compound conditioning, the light and the tone were presented separately during Test Phase. An appetitively-motivated b…	Blanchard R.J., Dielman T.E., Blanchard D.C., Postshock crouching: Familiality with the shock situation, Psychonomic Science, 10, pp. 371-372, (1968); Dickinson A., Pearce J.M., Inhibitory interactions between appetitive and aversive stimuli, Psychological Bulletin, 84, pp. 690-711, (1977); Holland P.C., Conditioned stimulus as a determinant of the form ofthe Pavlovian conditioned response, Journ…	12	0	1986	10.4992/jjpsy.57.307		0
287	NYAKAS, C; BOHUS, B	EXPLORATORY AND FEAR-MOTIVATED BEHAVIOR, HEART RHYTHM, AND TEMPERATURE REGULATION - INTERRELATIONS AS A FUNCTION OF AGE	BEHAVIOURAL BRAIN RESEARCH	English	Meeting Abstract						0	0	1986	10.1016/0166-4328(86)90185-3	Behavioral Sciences	0
288	Nishino H.; Ono T.; Muramoto K.; Fukuda M.; Sasaki K.	Neuronal activity in the ventral tegmental area (VTA) during motivated bar press feeding in the monkey	Brain Research	English	Article		Dopamine; Feeding; Monkey; Motivation; Motor; Single neuron activity; Ventral tegmental area; Vocalization	Action Potentials; Animals; Apomorphine; Conditioning, Operant; Dopamine; Drinking Behavior; Feeding Behavior; Female; Macaca; Reinforcement (Psychology); Tegmentum Mesencephali; Vocalization, Animal; animal experiment; behavior; central nervous system; food intake; monkey; nerve cell; nervous system; nonhuman; priority journal; psychological aspect; sensory stimulation; ventral tegmentum	Neuronal activity of 58 dopaminergic (DA) and 200 non-dopaminergic (non-DA) neurons in the ventral tegmental area (VTA) of female monkeys was recorded, and correlation to bar press feeding, sensory stimulation and change in motivation was investigated. DA neurons, judged by duration of action potentials (more than 2.5 ms) and responsiveness to apomorphine, had lower firing rates (0-8 impulses/s);…	Aebischer, Schultz, The activity of pars compacta neurons of the monkey substantia nigra is depressed by apomorphine, Neurosci. Lett., 50, pp. 25-29, (1984); Beckstead, Domesick, Nauta, Efferent connections of the substantia nigra and ventral tegmental area in the rat, Brain Research, 175, pp. 191-217, (1979); Beninger, The role of dopamine in locomotor activity and learning, Brain Res. Rev., 6, …	55	103	1987	10.1016/0006-8993(87)91021-3	Psychology	9
289	Braszko J.J.; Wiśniewski K.; Kupryszewski G.; Witczuk B.	Psychotropic effects of angiotensin II and III in rats: Locomotor and exploratory vs cognitive behaviour	Behavioural Brain Research	English	Article		Angiotensin II; Angiotensin III; Appetitive reinforcement; Avoidance; Memory; Motor activity; Rat; Stereotypy	Amphetamines; Angiotensin II; Angiotensin III; Animal; Apomorphine; Avoidance Learning; Cognition; Exploratory Behavior; Injections, Intraventricular; Male; Memory; Motor Activity; Rats; Rats, Inbred Strains; Stereotyped Behavior; Support, Non-U.S. Gov't; angiotensin; angiotensin iii; animal experiment; avoidance behavior; central nervous system; cognition; intracerebroventricular drug administra…	One nmol of angiotensin II (AII) or angiotensin III (AIII) given intracerebroventricularly (i.c.v.) increased locomotor and exploratory activity in an open field apparatus but not in the electromagnetic field motimeter. Both peptides significantly enhanced stereotyped behaviour produced by apomorphine (2 mg/kg) and amphetamine (6.5 mg/kg) given intraperitoneally. Also, AII and AIII improved conso…	Ader, Weijnen, Moleman, Retention of a passive avoidance response as a function of the intensity and duration of electric shock, Psychonomic Science, 26, pp. 125-129, (1972); Arregui, Bennett, Bird, Yamaura, Iversen, Snyder, Huntington's chorea: selective depletion of activity of angiotensin-converting enzyme in the corpus striatum, Ann. Neurol., 2, pp. 294-298, (1977); Baranowska, Braszko, Wisni…	28	94	1987	10.1016/0166-4328(87)90068-4	Endocrinology & Metabolism	1
290	Wise R.A.	Sensorimotor modulation and the variable action pattern (VAP): Toward a noncircular definition of drive and motivation	Psychobiology	English	Article				A definition of motivation is proposed which avoids two problems with earlier definitions in the psychological literature. It is nontrivial in that it distinguishes behavior for which a motivational construct is required from behavior that needs no such construct. It is noncircular in that it specifies motivational phenomena by both behavioral and physiological criteria. The modulation of stimulu…	Ahlskog J.E, Hoebel B.G, Overeating and obesity from damage to a noradrenergic system in the brain, Science, 182, pp. 166-169, (1973); Bandler R.J, Flynn J.P, Visual patterned reflex present during hypothalamically elicited attack, Science, 171, pp. 817-818, (1971); Barchas J.D, Akil H., Elliot G.R, Holman R.B, Watson S.J, Behavioral neurochemistry: Neuroregulators and behavioral states, Science,…	154	25	1987	10.3758/BF03327260	Endocrinology & Metabolism	0
291	WIEPKEMA, PR	DEVELOPMENTAL ASPECTS OF MOTIVATED BEHAVIOR IN DOMESTIC-ANIMALS	JOURNAL OF ANIMAL SCIENCE	English	Article					[Anonymous], BIOL STRESS FARM ANI; APPLEBY MC, 1984, WORLDS POULT SCI J, V39, P244; BARNETT SA, 1981, MODERN ETHOLOGY; Baxter S.H., 1983, FARM ANIMAL HOUSING; Bessei W., 1980, LAYING HEN ITS ENV, P167; BESSEI W, 1982, DISTURBED BEHAVIOUR; BLAKEMORE C, 1974, NEUROSCIENCES 3RD ST, P105; CORSON SA, 1976, PSYCHOPATHOLOGY HUMA, P77; Cronin G. M., 1985, THESIS AGR U WAGENIN; CRONIN GM, 1986, EXPERIENTI…	42	22	1987	10.2527/jas1987.6551220x	Agriculture	0
292	Wiepkema P.R.	Developmental aspects of motivated behavior in domestic animals.	Journal of animal science	English	Review			Animal Husbandry; Animals; Animals, Domestic; Behavior, Animal; Cattle; Motivation; Swine; animal; animal behavior; animal husbandry; cattle; domestic animal; motivation; physiology; review; swine	Biological functions like health, reproduction or the performance of specific behavior programs change over time. Therefore, their actual significance can only be understood fully if their history or development is well known. This point is illustrated with respect to behavior patterns in farm animals. Early life or ontogenetic processes strongly determine (sub)adult behavior. Prepuce suckling pe…		1	21	1987	10.2527/jas1987.6551220x	Computer Science & Mathematics	0
293	DePaulo J.R., Jr.; Simpson S.G.	Therapeutic and genetic prospects of an atypical affective disorder	Journal of Clinical Psychopharmacology	English	Article			Genetic Markers; Human; Mood Disorders; Variation (Genetics); serotonin; serotonin antagonist; alcoholism; clinical article; depression; eating; genetic polymorphism; heredity; human; manic depressive psychosis; psychological aspect; review	The utility of bipolar type II affective disorder subgrouping is discussed. There is low diagnostic agreement among clinicians for this putative condition. However, the clustering of cases in families and the poor response to standard treatments sug-gest that it is a distinct subgroup. The clinical features of the depressive phase of this condition including chronicity, intermittency, hyperphagia…	Abrams R., Taylor M.A., Unipolar and bipolar depressive illness, Arch Gen Psychiatry, 30, pp. 320-321, (1974); Gershon E., Hamovit J., Guroff J., A family study of schizoaffective, bipolar i, bipolar ii, unipolar, and normal control probands, Arch Gen Psychiatry, 39, pp. 1157-1167, (1982); Prien R.F., Klett C.J., Caffey E.M., Lithium prophylaxis in recurrent affective illness, Am J Psychiatry, 13…	42	13	1987	10.1097/00004714-198712001-00006	Psychology	0
294	Dum J.; Herz A.	Opioids and motivation	Interdisciplinary Science Reviews	English	Article				Emotions, experienced subjectively, appear enigmatic and inaccessible to scientific analysis, but affect many concrete psychological phenomena, such as pain sensitivity and reactions to every-day experiences. Recent evidence suggests that opioid peptides, in particular β-endorphin, may influence motivational processes by affectingemotions. Opioid peptides are found in the nervous system and perip…	Bond M.R., The suffering of severe intractable pain, Pain and Society, pp. 53-62, (1980); Akil H., Watson S.J., Young E., Lewis M.E., Khachaturian H., Walker J.M., Endogenous opioids: Biology and function, Ann. Rev. Neuroscience, 7, pp. 223-255, (1984); Hollt V., Multiple endogenous opioid peptides, Trends in Neurosciences, 6, pp. 24-26, (1983); Bloom F.E., Battenberg E., Rossier J.N., Ling N., G…	134	11	1987	10.1179/isr.1987.12.2.180	Behavioral Sciences	0
295	FANSELOW, MS; SIGMUNDI, RA	FUNCTIONAL BEHAVIORISM AND AVERSIVELY MOTIVATED BEHAVIOR - A ROLE FOR ENDOGENOUS OPIOIDS IN THE DEFENSIVE BEHAVIOR OF THE RAT	PSYCHOLOGICAL RECORD	English	Article					AITKEN PP, 1974, ANIM BEHAV, V22, P731, DOI 10.1016/S0003-3472(74)80024-2; Allison J., 1967, PSYCHON SCI, V8, P269; BALAZ MA, 1982, ANIM LEARN BEHAV, V10, P271; BARDO MT, 1979, PHARMACOL BIOCHEM BE, V10, P481, DOI 10.1016/0091-3057(79)90221-1; BLANCHARD R J, 1971, Learning and Motivation, V2, P351, DOI 10.1016/0023-9690(71)90016-6; BLANCHARD RJ, 1975, J COMP PHYSIOL PSYCH, V89, P1204, DOI 10.1037…	59	8	1987		Psychology	0
296	Bornstein B.H.; Terry L.M.; Browde J.A.; Assimon S.A.; Hall W.G.	Maternal and nutritional contributions to infant rats' activational responses to ingestion	Developmental Psychobiology	English	Article			Animal; Animal Nutrition; Appetitive Behavior; Feeding Behavior; Female; Food Deprivation; Lactation; Maternal Deprivation; Milk; Mothers; Pregnancy; Rats; Rats, Inbred Strains; Support, U.S. Gov't, P.H.S.; animal; animal food; appetite; article; feeding behavior; female; food deprivation; lactation; maternal deprivation; milk; mother; physiology; pregnancy; rat; rat strain	Infant rats deprived of food, maternal care, and the opportunity to suckle display a dramatic behavioral activation and vigorously ingest when provided milk through oral cannulas. These experiments assessed which components of deprivation are important in producing these responses to milk. Nutritional deprivation alone, with or without the presence of an active maternal female, appears to be suff…	Abbey H., Howard E., Statistical procedures in developmental studies on species with multiple offspring, Dev. Psychobiol., 16, pp. 329-336, (1973); Brake S.C., Hofer M.A., Maternal deprivation and prolonged suckling in the absence of milk alter the frequency and intensity of suckling responses in neonatal rat pups, Physiol. Behav., 24, pp. 185-189, (1980); Campbell B.A., Lynch G.S., Cortical modu…	36	7	1987	10.1002/dev.420200205		0
297	Reeve J.; Cole S.G.	Integration of affect and cognition in intrinsic motivation	Journal of Psychology: Interdisciplinary and Applied	English	Article				Research on the factors that influence intrinsic motivation has emphasized either affect states (Izard, 1977) or cognitive evaluations (Deci and Ryan, 1985) for a complete explanation of the phenomenon. Although affective and cognitive factors account for a large amount of shared variance in the prediction of intrinsic motivation, the present investigation tested the hypothesis that the two facto…	Bandura A., Self-efficacy mechanism in human agency, American Psychologist, 37, pp. 122-147, (1982); Bandura A., The self and mechanisms of agency, Psychological perspectives on the self, (1982); Bower G.H., Mood and memory, American Psychologist, 36, pp. 129-148, (1981); Csikszentmihalyi M., Beyond boredom and anxiety: The experience of play in work and games, (1975); Csikszentmihalyi M., Toward…	21	4	1987	10.1080/00223980.1987.9915498		0
298	Holloway S.D.; Gorman K.S.; Fuller B.	Child-rearing attributions and efficacy among mexican mothers and teachers	Journal of Social Psychology	English	Article				The relationship between efficacy and attributions concerning child rearing was investigated in the present study by interviewing 36 mothers and 32 teachers in Mexico. It was hypothesized that, within the interdependent social structure of Mexico, high efficacy would be associated with external rather than with internal attributions. The association between efficacy and both the number of and com…	Ames C., Competitive vs. cooperative reward structures: The influence of individual and group performance factors on achievement attributions and affect, American Educational Research Journal, 18, pp. 273-287, (1981); Ashmore R.D., Brodzinsky D.M., Introduction: Thinking about the family, Thinking about the family: Views of parents and children, (1986); Bacon M.K., Ashmore R.D., A consideration o…	29	3	1987	10.1080/00224545.1987.9713734		0
299	Grossberg S.	A psychophysiological theory of reinforcement, drive, motivation, and attention	Advances in Psychology	English	Article				Abstract This article derives a real-time theory of motivated behavior and presents some of its physiological and pharmacological correlates. The theory mechanistically explicates instrumental concepts such as reinforcement, drive, incentive motivation, and habit, and describes their relationship to cognitive concepts such as expectancy, competition, and resonance. The theory shows how a real-tim…	Anderson P., Eccles J.C., Inhibitory phasing of neuronal discharge, Nature, 196, pp. 645-647, (1962); Annau Z., Kamin L.J., The conditioned emotional response as a function of intensity of the US, Journal of Comparative and Physiological Psychology, 54, pp. 428-432, (1961); Beach F.A., Characteristics of masculine “sex drive, Nebraska symposium on motivation, (1956); Berger T.W., Thompson R.F., N…	153	2	1987	10.1016/S0166-4115(08)60905-X		0
300	Schulze M.W.	Attitudes of community health nurses toward maternal and child health nursing: Development of an instrument	Journal of Professional Nursing	English	Article		Nursing, maternal-child health; Research, maternal-child health attitude scale development	Adult; Attitude of Health Personnel; Child Health Services; Community Health Nursing; Female; Humans; Male; Maternal Health Services; Middle Aged; Questionnaires; adult; article; child health care; community health nursing; female; health personnel attitude; health service; human; male; middle aged; questionnaire	The purpose of this study was to develop a valid and reliable instrument to measure the attitudes of community health nurses toward maternal and child health nursing. The instrument, which consisted of 32 statements, was administered to 122 registered nurses employed by nine voluntary, nonprofit community health agencies in Connecticut. An orthogonal factor analysis with varimax rotation produced…	Standards of Maternal-Child Nursing Practice, (1973); Oberman A, Components of health promotion, Family Commun Health, 7, pp. 1-11, (1984); Lloyd D, Connecticut and Title V, Connecticut Health Bull, 99, pp. 139-143, (1986); Phillips EK, Fisher ME, MacMillan-Scattergood D, Et al., Home health care: Who's where?, Am J Public Health, 77, pp. 733-734, (1987); Schmidt O, Jonassen P, The role of an obs…	24	0	1987	10.1016/S8755-7223(87)80123-0	Behavioral Sciences	0
301	Simerly R.B.; Swanson L.W.	Projections of the medial preoptic nucleus: A Phaseolus vulgaris leucoagglutinin anterograde tract‐tracing study in the rat	Journal of Comparative Neurology	English	Article		anteroventral periventricular nucleus; hypothalamus; preoptic region; sexual dimorphism	Animal; Brain Mapping; Female; Hypothalamus; Male; Medial Forebrain Bundle; Neural Pathways; Phytohemagglutinins; Preoptic Area; Rats; Rats, Inbred Strains; Support, Non-U.S. Gov't; Support, U.S. Gov't, P.H.S.; leukoagglutinin; radioisotope; animal cell; animal experiment; histology; hypothalamus; nonhuman; rat; sex difference	The projections of the medial preoptic nucleus (MPN) were examined by making injections of the anterogradely transported lectin Phaseolus vulgaris leucoagglutinin (PHA‐L) into the MPN and charting the distribution of labeled fibers. The evidence indicates that the MPN projects extensively to widely distributed regions in both the forebrain and brainstem, most of which also supply inputs to the nu…	Aghajanian G.K., Wang R.V., Habenular and other midbrain raphe afferents demonstrated by a modified retrograde tracing technique, Brain Res., 122, pp. 229-242, (1977); Akesson T.R., Simerly R.B., Micevych P.E., Estradiol concentration by hypothalamic and limbic neurons which project to the medial preoptic nucleus, Soc. Neurosci. Abstr., 13, (1987); Arai Y., Synaptic sexual differentiation of the …	121	543	1988	10.1002/cne.902700205	Substance Abuse	9
302	Dunn L.T.; Everitt B.J.	Double Dissociations of the Effects of Amygdala and Insular Cortex Lesions on Conditioned Taste Aversion, Passive Avoidance, and Neophobia in the Rat Using the Excitotoxin Ibotenic Acid	Behavioral Neuroscience	English	Article			Amygdala; Animal; Avoidance Learning; Cerebral Cortex; Conditioning (Psychology); Ibotenic Acid; Male; Oxazoles; Phobic Disorders; Rats; Rats, Inbred Strains; Saccharin; Stereotaxic Techniques; Support, Non-U.S. Gov't; Taste; ibotenic acid; amygdaloid nucleus; animal cell; animal experiment; brain injury; controlled study; insula; male; neophobia; nonhuman; passive avoidance; psychological aspect…	The results in this article show that although electrolytic amygdala lesions disrupt learning of a conditioned taste aversion (CTA), ibotenic acid-induced, axon-sparing lesions of the amygdala do not. However, ibotenic acid lesions of the insular cortex do disrupt learning of a CTA. Electrolytic, but not ibotenic acid lesions of the amygdala, interrupt axons running between the insular (gustatory…	Aggleton J.P., Petrides M., Iversen S.D., Differential effects of amygdaloid lesion on conditioned taste aversion learning by rats, Physiology and Behavior, 27, pp. 397-978, (1981); Ashford J., Jones B.J., The effects of intra-amygdaloid injections of 6-hydroxydopamine on avoidance responding in rats, British Journal of Pharmacology, 56, pp. 225-261, (1976); Borsini F., Rolls E.T., Role of noradr…	78	264	1988	10.1037/0735-7044.102.1.3	Behavioral Sciences	4
303	Salamone J.D.	Dopaminergic involvement in activational aspects of motivation: Effects of haloperidol on schedule-induced activity, feeding, and foraging in rats	Psychobiology	English	Article			haloperidol; animal experiment; caloric restriction; controlled study; feeding behavior; food intake; intraperitoneal drug administration; male; nonhuman; psychological aspect; rat	The dopamine antagonist haloperidol (HP) decreased motor activity that was induced by periodic presentation of food to food-deprived rats, with the higher doses leading to a marked decline in activity across the 30-min test session. However, HP-treated rats continued to consume all the food pellets, and 1 rat that was directly observed continued to remain in proximity to the food dish. HP also di…	Ahlenius S., An analysis of behavioral effects produced by drug-induced changes in dopaminergic neurotransmission in the brain, Scandinavian Journal of Psychology, 20, pp. 59-64, (1979); Anisman H., Remington G., Sklar L.S, Effect of inescapable shock on subsequent escape performance: Catecholaminergic and cholinergic mediation of response initiation and maintenance, Psychopharmacology, 61, pp. 1…	40	129	1988	10.3758/BF03327307	Business	3
304	Duda J.L.	The relationship between goal perspectives, persistence and behavioral intensity among male and female recreational sport participants	Leisure Sciences	English	Article				The purpose of this study was to determine the relationship between identification with mastery versus social comparison‐based goals and select motivated behaviors (i.e., persistence and behavioral intensity) in a recreational sport setting. A secondary focus was to examine whether variation in goal perspectives was significantly related to gender and previous competitive sport involvement. A tot…	Bishop D., Witt P., Sources of behavioral variance during leisure time, Journal of Personality and Social Psychology, 16, pp. 352-360, (1970); Chalip L., Csikszentmihalyi M., Kleiber D., Larson R., Variations of experience in formal and informal sport, Research Quarterly for Exercise and Sport, 55, 2, pp. 109-116, (1984); Csikszentmihalyi M., Beyond Boredom and Anxiety, (1975); Csikszentmihalyi M…	36	83	1988	10.1080/01490408809512180	Computer Science & Mathematics	1
305	Thomas E.	Forebrain mechanisms in the relief of fear: The role of the lateral septum	Psychobiology	English	Article				The septal region is a central link in a major forebrain inhibitory system. This paper presents evidence suggesting that an important function of septal inhibition is the suppression of aver-sive emotional states. Support for such a proposition is derived from a confluence of three kinds of evidence: (1) evidence that electrical stimulation of the septal region has the ability to inhibit aversive…	Baxter B.L, Comparison of the behavioral effects of electrical or chemical stimulation applied at the same brain loci, Experimental Neurology, 20, pp. 412-432, (1967); Beagley G.A, Septal facilitation and inhibition of responses elicited from subcortical structures in the cat. Unpublished master’s thesis, (1972); Berger T.W, Thompson R.F, Neuronal plasticity in the limbic system during classical …	77	82	1988	10.3758/BF03327297	Clinical Neurology	0
306	Lénárd L.; Jandö G.; Karädi Z.; Hajnal A.; Sändor P.	Lateral hypothalamic feeding mechanisms: Iontophoretic effects of kainic acid, ibotenic acid and 6-hydroxydopamine	Brain Research Bulletin	English	Article		6-Hydroxydopamine; Hunger; Ibotenic acid; Kainic acid; Lateral hypothalamus	Animal; Brain; Catecholamines; Drinking Behavior; Exploratory Behavior; Feeding Behavior; Hydroxydopamines; Hypothalamic Area, Lateral; Ibotenic Acid; Iontophoresis; Kainic Acid; Male; Neurotoxins; Oxazoles; Oxidopamine; Rats; ibotenic acid; kainic acid; oxidopamine; animal experiment; brain injury; controlled study; cytology; feeding behavior; histology; hunger; hypothalamus; intracerebral drug …	In order to study hunger motivated behavior kainic acid (KA), ibotenic acid (IB) and 6-hydroxydopamine (6-OHDA) were iontophoretically applied to the lateral hypothalamus of rats. Neurotoxins at concentrations between 20-120 mMol were applied with 5-20 μA current for 5-10 min. Tip diameter of glass micropipettes varied between 10-50 μ. Application of KA, IB and 6-OHDA caused temporary body weight…	Ahlskog, Food intake and amphetamine anorexia after selective forebrain norepinephine loss, Brain Res., 82, pp. 211-240, (1974); Ahlskog, Hoebel, Hyperphagia resulting from selective destruction of an ascending pathway in the rat brain, Fed. Proc., 31, (1972); Ahlskog, Hoebel, Overeating and obesity from damage to a noradrenergic system in the rat brain, Science, 182, pp. 166-169, (1973); Anand, …	64	29	1988	10.1016/0361-9230(88)90101-3	Endocrinology & Metabolism	1
307	Wirtshafter D.; Trifunovic R.	Stimulation of ingestive behaviors following injections of excitatory amino acid antagonists into the median raphe nucleus	Pharmacology, Biochemistry and Behavior	English	Article		Drinking; Excitatory amino acids; Feeding; Kynurenic acid 2-APV; Median raphe nucleus; Nucleus centralis superior	2-Amino-5-phosphonovalerate; Animal; Anticonvulsants; Catheterization; Drinking; Eating; Injections; Kynurenic Acid; Male; Raphe Nuclei; Rats; Rats, Inbred Strains; Support, U.S. Gov't, P.H.S.; Valine; 2 amino 5 phosphonovaleric acid; amino acid receptor; kynurenic acid; behavior; drinking; feeding; histology; ingestion; intracerebral drug administration; male; median raphe nucleus; nonhuman; pre…	Anatomical and pharmacological evidence suggests that excitatory amino acids (EAA's) may function as neurotransmitters within the median raphe nucleus (MR). Previous studies have shown that injections of EAA antagonists into the MR result in marked hyperactivity. The current report extends these findings by demonstrating that intra-raphe injections of two EAA antagonists, kynurenic acid and 2-ami…	Asin, Fibiger, An analysis of neuronal elements within the median nucleus of the raphe that mediate lesion induced increases in locomotor activity, Brain Res., 268, pp. 211-223, (1983); Asin, Wirtshafter, Kent, Straight alley acquisition and extinction and open field activity following discrete electrolytic lesions of the mesencephalic raphe nuclei, Behav. Neural Biol., 25, pp. 242-256, (1979); D…	28	27	1988	10.1016/0091-3057(88)90492-3	Business	0
308	Swanson L.W.	The neural basis of motivated behavior	Acta Morphologica Neerlando-Scandinavica	English	Review			Angiotensin II; Animal; Behavior, Animal; Brain; Motivation; Neural Pathways; Rats; Synaptic Transmission; Thirst; behavior; human; hypothalamus; motivation; nonhuman; paraventricular nucleus; psychological aspect; subfornical organ; thirst	[No abstract available]		1	22	1988		Psychology	1
309	Vellucci S.V.; Martin P.J.; Everitt B.J.	The discriminative stimulus produced by pentylenetetrazol: Effects of systemic anxiolytics and anxiogenics, aggressive defeat and midazolam or muscimol infused into the amygdala	Journal of Psychopharmacology	English	Article			beta carboline carboxylic acid derivative; chlordiazepoxide; flumazenil; isoprenaline; methyl ester; midazolam; n methyl beta carboline 3 carboxamide; pentetrazole; ritanserin; unclassified drug; animal experiment; anxiety; drug therapy; nonhuman; psychological aspect; rat; subcutaneous drug administration	Rats were trained to discriminate the interoceptive stimulus generated by systemic administration of pentylenetetrazol. A series of experiments confirmed earlier studies that rats generalized to the pentylenetetrazol cue following treatment with drugs purported to have anxiogenic properties, such as β-carboline carboxylic acid (βCCM) and FG 7142. The benzodiazepine antagonist, Ro 15-1788, did not…	Benjamin D., Emmett-Oglesby M.W., Lal H., Modulation of the discriminative stimulus produced by pentylenetetrazol by centrally administered drugs, Neuropharmacology, 26, pp. 1727-1732, (1987); Colpaert F.C., Meert T.F., Niemegeers C.J.E., Janssen P.A.J., Behavioural and 5-HT antagonist effects of ritanserin: a pure and selective antagonist of LSD discrimination in the rat, Psychopharmacology, 86,…	38	20	1988	10.1177/026988118800200203	Engineering	0
310	Tsujii S.; Nakai Y.; Takahashi H.; Usui T.; Koh T.; Yonekura Y.; Konishi J.; Imura H.	Effect of food deprivation on regional brain glucose utilization in lean and fatty Zucker rats	Brain Research	English	Article		Brain glucose utilization; Food deprivation; Genetic obesity; Hunger-motivated behavior; Zucker rat	Amygdala; Animal; Brain; Deoxy Sugars; Deoxyglucose; Male; Obesity; Rats; Rats, Mutant Strains; Rats, Zucker; Starvation; deoxyglucose; radioisotope; animal cell; animal experiment; brain region; food deprivation; glucose utilization; male; nonhuman; obesity; priority journal; rat	Regional brain glucose utilization was investigated in lean and fatty Zucker rats when feeding status was changed. Ad-lib-fed fat rats exhibited lower glucose utilization in the central amygdala than ad-lib-fed lean rats. Food deprivation for 72 h enhanced glucose utilization in the ventromedial hypothalamus, lateral hypothalamic area of both phenotypes, hippocampus of fat rats, mammillary body a…	Bray, The Zucker-fatty rat: a review, Fed. Proc., 36, pp. 148-153, (1977); Carr, Simon, Potentiation of reward by hunger is opioid mediated, Brain Research, 297, pp. 369-373, (1984); Chozick, The behavioral effects of lesions of the amygdala: a review, Int. J. Neurosci., 29, pp. 205-221, (1986); Christensen, Diemer, Laursen, Gjedde, Starvation accelerates blood-brain glucose transfer, Acta Physio…	25	4	1988	10.1016/0006-8993(88)90628-2		0
311	Monninger E.	A model of motivated behavior in primary care	Journal of Professional Nursing	English	Article		Family nurse practitioners; Motivational factors; Primary care nursing; Professional competency	Clinical Competence; Human; Models, Psychological; Motivation; Nurse Practitioners; Primary Health Care; Questionnaires; Research Design; United States; article; competence; human; methodology; model; motivation; nurse practitioner; primary health care; psychological aspect; questionnaire; standard; United States	The purpose of this study was to describe a model of primary care nursing through the derivation of professional competencies of family nurse practitioners and delineation of the relationship of those competencies to intrinsic and extrinsic motivational factors. The objectives of the study were to answer the following research questions: 1) What are the most frequent professional competencies rep…	Aiken, Primary care, the challenge of nursing, The Nursing Profession: Views Through the Mist, pp. 247-255, (1978); Mahler, Nurses lead the way, World Health, 28, (1985); Mundinger, Autonomy in Nursing, (1980); Ford, Nurse practitioners: history of a new idea and predictions for the future, Nursing in the 1980's: Crises, Opportunities, Challenges, (1982); Revision of Statement on the Primary Heal…	31	2	1988	10.1016/S8755-7223(88)80032-2		0
312	Anon	Human factors affecting the performance of inspection personnel in nuclear power plants	Electric Power Research Institute (Report) EPRI NP	English	Report			Corrosion--Stress Corrosion Cracking; Nuclear Power Plants; Ultrasonic Applications; In Service Inspection; Psychological Processes; Inspection	This report investigates the human factors and psychological processes affecting flaw detection and explores criteria for assessing performance. In the first empirical investigation, industry experts identified inspector conscientiousness, stress tolerance, self-confidence, knowledge, and skill as the main measures of competence. The first three measures are key characteristics of highly motivate…		1	0	1988			0
313	Reeve J.	The interest-enjoyment distinction in intrinsic motivation	Motivation and Emotion	English	Article				Contemporary research often presupposes intrinsic motivation to be a unitary construct. Two experiments tested whether interest and enjoyment could be distinguished on the basis of differential determinants. It was hypothesized that collative motivation (Berlyne, 1963a) predicts interest ratings, while performance evaluation predicts enjoyment ratings. In both experiments, participants saw either…	Arkes H.R., Competence and the maintenance of behavior, Motivation and Emotion, 2, pp. 201-211, (1978); Bandura A., Self-efficacy mechanism in human agency, American Psychologist, 37, pp. 122-147, (1982); Berlyne D.E., The influence of complexity and novelty in visual figures on orienting responses, Journal of Experimental Psychology, 55, pp. 289-296, (1958); Berlyne D.E., Conflict, arousal, and …	39	131	1989	10.1007/BF00992956	Endocrinology & Metabolism	0
314	Dess N.K.; Minor T.R.; Brewer J.	Suppression of feeding and body weight by inescapable shock: Modulation by quinine adulteration, stress reinstatement, and controllability	Physiology and Behavior	English	Article		Body weight; Depression; Distress syndrome; Eating; Finickiness; Inescapable shock; Rats; Stress	Animal; Body Weight; Electroshock; Escape Reaction; Feeding Behavior; Food Contamination; Food Preferences; Male; Quinine; Rats; Rats, Inbred Strains; Reinforcement Schedule; Restraint, Physical; Stress; Support, Non-U.S. Gov't; Support, U.S. Gov't, P.H.S.; quinine; animal experiment; body weight; controlled study; depression; electric shock; feeding behavior; frustration; male; nonhuman; oral dr…	Three experiments examined food intake and body weight in rats after exposure to one session of intermittent, inescapable electric shock. Quinine adulteration and shock both suppressed feeding (Experiment 1); recovery of feeding after shock was impeded when quinine adulteration was combined with a mild daily stress reinstatement (Experiment 2). Body weight also was suppressed by shock (Experiment…	American Psychiatric Association, Diagnostic and statistical manual of mental disorders, (1980); Anisman, Remington, Sklar, Effect of inescapable shock on subsequent escape performance: Catecholaminergic and cholinergic mediation of response initiation and maintenance, Psychopharmacology, 61, pp. 107-124, (1979); Anisman, Sklar, Catecholamine depletion upon reexposure to stress: Mediation of esca…	44	54	1989	10.1016/0031-9384(89)90224-2	Psychology	5
315	Ziv I.; Benni M.; Markovich S.; Susswein A.J.	Motivational control of sexual behavior in Aplysia fasciata: sequencing and modulation by sexual deprivation and by addition of partners	Behavioral and Neural Biology	English	Article			Animal; Aplysia; Appetitive Behavior; Arousal; Consummatory Behavior; Copulation; Feeding Behavior; Motivation; Sex Behavior, Animal; Social Environment; Support, Non-U.S. Gov't; animal; animal behavior; Aplysia; appetite; arousal; article; copulation; feeding behavior; motivation; sexual behavior; social environment	Variables similar to those affecting feeding behavior also modulate sexual behavior in Aplysia fasciata, indicating that mating is under motivational control. Motivated behaviors are often patterned into appetitive and consummatory components. Courtship, the appetitive phase of male sexual behavior, was temporally related to subsequent mating. Although many bouts of courtship failed to lead to ma…	Audesirk, Chemoreception in Aplysia californica III. Evidence for pheromones influencing reproductive behavior, Behavioral Biology, 20, pp. 235-245, (1977); Bermant, Davidson, Biological bases of sexual behavior, (1974); Carefoot, Aplysia: Its biology and ecology, Oceanography and Marine Biology Annual Review, 25, pp. 167-284, (1987); Duivenboden, Sexual behaviour of the hermaphrodite freshwater …	26	29	1989	10.1016/S0163-1047(89)90299-9	Psychology	0
316	Fanselow M.S.; Calcagnetti D.J.; Helmstetter F.J.	Modulation of Appetitively and Aversively Motivated Behavior by the Kappa Opioid Antagonist MR2266	Behavioral Neuroscience	English	Article			Animal; Appetitive Behavior; Arousal; Avoidance Learning; Benzomorphans; Brain; Conditioning, Classical; Dose-Response Relationship, Drug; Drinking; Fear; Female; Injections, Intraventricular; Morphinans; Motivation; Motor Activity; Naloxone; Naltrexone; Narcotic Antagonists; Rats; Rats, Inbred Strains; Receptors, Opioid; Receptors, Opioid, kappa; Receptors, Opioid, mu; Support, U.S. Gov't, Non-P…	MR2266 (MR), an opioid antagonist that binds to kappa and mu receptors, was examined for its ability to influence the aversively motivated behaviors conditioned by electric shock and the drinking induced by water deprivation or the availability of a palatable saccharin/glucose solution. The intraperitoneal (ip) and intracerebroventricular (icv) administration routes were contrasted. After both ip…	Blanbcquaert J., Lefebvre R.A., Willems J.L., Emetic and antiemetic effects of opioids in the dog, European Journal of Pharmacology, 128, pp. 143-150, (1986); Blanchard D.C., Blanchard R.J., Crouching as an index of fear, Journal of Comparative and Physiological Psychology, 67, pp. 370-375, (1969); Bolles R.C., Collier A.C., Effect of predictive cues on freezing in rats, Animal Learning and Behav…	52	18	1989	10.1037/0735-7044.103.3.663	Education & Educational Research	1
317	Shapira Z.	Task choice and assigned goals as determinants of task motivation and performance	Organizational Behavior and Human Decision Processes	English	Article				There are many studies showing that goal setting is a good motivational technique (E. A. Locke, K. N. Shaw, L. M. Sarri, & G. P. Latham, 1981, Psychological Bulletin, 90, 125-152). However, there is no adequate theoretical explanation for the phenomenon (J. C. Naylor & D. R. Ilgen 1984, Research in Organizational Behavior, 6, 95-140). The latter argued that goals affect performance by directing a…	Amabile, Effects of external evaluation of artistic creativity, Journal of Per-sonality and Social Psychology, 37, pp. 221-233, (1979); Amabile, De Jong, Lepper, Effects of externally imposed deadlines on subsequent intrinsic motivation, Journal of Personality and Social Psychology, 34, pp. 92-98, (1976); Atkinson, An introduction to motivation, (1964); Bennett, Seashore, Wesman, Differential apt…	39	18	1989	10.1016/0749-5978(89)90023-X	Clinical Neurology	0
318	FANSELOW, MS; CALCAGNETTI, DJ; HELMSTETTER, FJ	MODULATION OF APPETITIVELY AND AVERSIVELY MOTIVATED BEHAVIOR BY THE KAPPA-OPIOID ANTAGONIST MR2266	BEHAVIORAL NEUROSCIENCE	English	Article					BLANCHARD RJ, 1969, J COMP PHYSIOL PSYCH, V67, P370, DOI 10.1037/h0026779; BLANCQUAERT JP, 1986, EUR J PHARMACOL, V128, P143, DOI 10.1016/0014-2999(86)90760-0; BOLLES RC, 1976, ANIM LEARN BEHAV, V4, P6, DOI 10.3758/BF03211975; BOLLES RC, 1982, ANNU REV PSYCHOL, V33, P87, DOI 10.1146/annurev.ps.33.020182.000511; BOLLES RC, 1980, BEHAV BRAIN SCI, V3, P291, DOI 10.1017/S0140525X0000491X; BROWN DR, 1…	51	17	1989	10.1037/0735-7044.103.3.663	Behavioral Sciences	1
319	King P.; Barrowclough C.	Rating the motivation of elderly patients on a rehabilitation ward	Clinical Rehabilitation	English	Article				Patient motivation is often cited as being important in rehabilitation. The purpose of this study was to determine whether there is consistency between rehabilitation staff' ratings of patients' motivation and also what criteria they use to make these rating decisions. It was found that staff showed poor agreement in their motivation ratings, despite conceptualizing motivated behaviours in simila…	Diamond M.D., Weiss A.J., Grynbaum B., The unmotivated patient, Arch Phys Med, 49, pp. 281-284, (1968); Adams G.F., Hurwitz L.J., Mental barriers to recovery from strokes, Lancet, 14, pp. 533-537, (1963); Clark A., Morale and motivation, The Practitioner, 220, pp. 735-737, (1978); Partridge C.J., Recovery from conditions involving physical disability, Physiotherapy, 70, pp. 233-235, (1984); Cohen…	5	14	1989	10.1177/026921558900300404	Computer Science & Mathematics	0
320	Butler R.	On the Psychological Meaning of Information About Competence: A Reply to Ryan and Deci's Comment on Butler (1987)	Journal of Educational Psychology	English	Article				The comment by Ryan and Deci (1989) addresses a study (Butler, 1987) in which I investigated the motivational effects of different kinds of information. Findings were related to several issues, including the different emphases of Nicholls's theory of task/ego involvement and their cognitive evaluation theory. Ryan and Deci's comment on my article reflects cognitive evaluation theory's emphasis on…		1	11	1989	10.1037/0022-0663.81.2.269		1
321	Andersson K.; Fuxe K.; Eneroth P.; Jansson A.; Härfstrand A.	Effects of withdrawal from chronic exposure to cigarette smoke on hypothalamic and preoptic catecholamine nerve terminal systems and on the secretion of pituitary hormones in the male rat	Naunyn-Schmiedeberg's Archives of Pharmacology	English	Article		Adenohypophyseal hormones; Amine turnover; Cigarette smoke; Corticosterone; Dopamine; Hypothalamus; Nicotine; Noradrenaline; Testosterone; Vasopressin; Withdrawal	Animal; Catecholamines; Corticosterone; Cotinine; Hypothalamus; Male; Nerve Endings; Nicotine; Norepinephrine; Pituitary Hormones; Preoptic Area; Rats; Rats, Inbred Strains; Smoking; Substance Withdrawal Syndrome; Support, Non-U.S. Gov't; Testosterone; Thyrotropin; cigarette smoke; dopamine; metirosine; noradrenalin; adenohypophysis; animal experiment; catecholamine metabolism; corticosterone blo…	A 48 h but not a 72 h or 7 day withdrawal from chronic exposure to cigarette smoke was associated with increased noradrenaline levels (quantitative histofluorimetry) in the subependymal layer (SEL) of the median eminence, the anterior periventricular hypothalamic region (PV I) and the parvocellular part of the hypothalamic nucleus (PA FP) and an increased noradrenaline utilization (tyrosine hydro…	Agnati L.F., Andersson K., Wiesel F., Fuxe K., A method to determine dopamine levels and turnover rate in discrete dopamine nerve terminal systems by quantitative use of dopamine fluorescence obtained by Falck-Hillarp methodology, J Neurosci Methods, 1, pp. 365-373, (1979); Amy C.M., Kirshner N., Phosphorylation of adrenal medulla cell proteins in conjunction with stimulation of catecholamine sec…	29	10	1989	10.1007/BF00736052		0
322	Schickerová R.; Mares P.; Trojan S.	Rhythmic metrazol activity in rats as a model of human absences.	Activitas nervosa superior	English	Article			Animals; Behavior, Animal; Convulsants; Electroencephalography; Epilepsy, Absence; Male; Pentylenetetrazole; Rats; Rats, Inbred Strains; convulsant agent; pentetrazole; absence; animal; animal behavior; article; chemically induced disorder; drug effect; electroencephalography; male; pathophysiology; rat; rat strain	Rhythmic activity of the spike-and-wave type was induced by administration of metrazol (25 or 50 mg/kg s.c.) in male rats with implanted cortical electrodes. The animals were deprived of water and then allowed to lick water from a tube. Under control conditions they licked for 3-4 min without an interruption. Rhythmic metrazol activity deranged the licking; when this pathologic activity represent…		1	8	1989		Psychology	0
323	LINN, R	COMBATANT MEDICS AS SELECTIVE CONSCIENTIOUS OBJECTORS MORALLY OR POLITICALLY MOTIVATED BEHAVIOR - AN ISRAELI EXAMPLE FROM THE WAR IN LEBANON	PSYCHOLOGICAL REPORTS	English	Article					[Anonymous], NOT SHOOTING NOT CRY; Arendt, 1972, CRISES REPUBLIC; Cohen Carl, 1971, CIVIL DISOBEDIENCE C; GABISON R, 1986, POLITIC 0407, P28; Kohlberg L., 1984, ESSAYS MORAL DEV PSY; Kohlberg L., 1976, MORAL DEV BEHAV, P31; LINN R, 1988, TERRORISM, V11, P139; LINN R, 1988, J APPL SOC PSYCHOL, V18, P1149, DOI 10.1111/j.1559-1816.1988.tb01199.x; LINN R, 1987, SOC COGNITION, V5, P383, DOI 10.1521/so…	17	2	1989	10.2466/pr0.1989.64.3c.1275	Psychology	0
324	Smith G.J.; Miller J.S.; Wigal T.; Spear N.E.	Facilitation of acquisition and retention in preweanling but not postweanling rats by the presence of familiar home-nest material	Behavioral and Neural Biology	English	Article			Aging; Animal; Appetitive Behavior; Arousal; Association Learning; Discrimination Learning; Female; Learning; Male; Memory; Mental Recall; Nesting Behavior; Orientation; Rats; Rats, Inbred Strains; Retention (Psychology); Social Environment; Support, U.S. Gov't, Non-P.H.S.; Weaning; pheromone; adolescent; animal experiment; article; behavior; conditioning; development; facilitation; learning; maz…	A series of four experiments examined the effect of the presence of stimuli from the home nest on the acquisition and retention of aversively motivated behaviors in preweanling and adult rats. In Experiment 1, training in the presence of home-nest shavings facilitated acquisition of a T-maze discrimination to escape footshock for 16-day-old rats but not for adults. Experiment 2 demonstrated that …	Bronstein, Dworkin, Bilder, Age-related differences in rats' spontaneous alternation, Animal Learning & Behavior, 2, pp. 285-288, (1974); Campbell, Reflections on the ontogeny of learning and memory, Comparative perspectives on the development of memory, pp. 23-38, (1984); Campbell, Spear, Ontogeny of memory, Psychological Review, 79, pp. 215-236, (1972); Concannon, Smith, Spear, Scobie, Drug cue…	26	2	1989	10.1016/S0163-1047(89)90487-1	Psychology	0
325	Kemble E.D.; Schultz L.A.	Effects of fluprazine hydrochloride on maternal behaviour in mice	Behavioural Processes	English	Article			fluprazine; aggression; animal experiment; controlled study; female; lactation; maternal behavior; mouse; nonhuman	Fluprazine hydrochloride treatment disrupted both retrieval and nursing components of maternal behaviour when dam and pups were separated for a 30 min post-injection interval. Subsequent experiments revealed that pup contact during this interval, even when restricted to visual/auditory stimulation, abolished the drug's effect on nursing but not retrieval. Fluprazine appears to strongly and consis…	Beach, Jaynes, Studies of Maternal Retrieving in Rats. Iii. Sensory Cues Involved in the Lactating Female's Response To Her Young 1), Behaviour, 10, pp. 104-125, (1956); Benton, Brain, Jones, Colebrook, Grimm, Behavioural examinations of the anti-aggressive drug fluprazine, Behav. Brain Res., 10, pp. 325-338, (1983); Blanchard, Takushi, Blanchard, Flannelly, Kemble, Fluprazine hydrochloride does …	20	1	1989	10.1016/S0376-6357(89)80005-1	Neurosciences	0
326	Macturk R.H.; Trimm V.M.	Mastery motivation in deaf and hearing infants	Early Education and Development	English	Article				The motivational characteristics of a small sample of normally developing deaf and hearing 12-month-old infants were assessed using procedures derived from Yarrow's work. The data supported the following conclusions: 1. Both deaf and hearing infants exhibit similar amounts of motivated behavior toward objects which suggests that auditory contact with their surroundings is not a determining factor…	Atkinson J.W., Motivational determinants of risk-taking behavior, Psychological Review, 64, pp. 359-372, (1957); Bell S., Ainsworth M., Infant crying and maternal responsiveness, Child Development, 43, pp. 1171-1190, (1972); Belsky J., Garduque L., Hrncir E., Assessing performance, competence, and executive capacity in infant play: Relations to home environment and security of attachment, Develop…	52	1	1989	10.1207/s15566935eed0101_3		1
327	Zilov V.G.; Rogacheva S.K.; Ivanova L.I.	Substance P against ethanol-induced alterations in central mechanisms of feeding and escape in rabbits	Alcohol and Alcoholism	English	Article			Animal; Arousal; Brain; Brain Mapping; Electric Stimulation; Escape Reaction; Ethanol; Feeding Behavior; Hippocampus; Hypothalamic Area, Lateral; Mesencephalon; Motivation; Rabbits; Reticular Formation; Substance P; Ventromedial Hypothalamic Nucleus; Animalia; Oryctolagus cuniculus; alcohol; substance p; animal experiment; article; electrostimulation; escape behavior; feeding; hypothalamus; intra…	Rabbits were treated with 0.5 g/kg ethanol intravenously and alterations of limbicmidbrain interactions in both feeding and escape elicited by threshold electrical stimulation of the lateral (LH) and ventromedial hypothalamus (VMH) were observed. Decrease of the VMH excitability and abolishing of inhibitory effects of the dorsal hippocampus (HPC) and facilitatory influences of the midbrain reticu…		1	0	1989	10.1093/oxfordjournals.alcalc.a044953		0
328	Zilov V.G.; Rogacheva S.K.; Ivanova L.I.; Misina E.I.	Substance P and the ethanol-evoked changes in the independent motivated behavioral reactions of rabbits; [Veshchestvo P i vyzvannye étanolom izmeneniia otdel'nykh motivatsionnykh povedencheskikh reaktsiǐ krolikov.]	Zhurnal Vysshei Nervnoi Deyatelnosti Imeni I.P. Pavlova	Russian	Article			Animal; Behavior, Animal; Drug Interactions; Electric Stimulation; Electrodes, Implanted; English Abstract; Escape Reaction; Ethanol; Feeding Behavior; Hippocampus; Hypothalamus; Motivation; Rabbits; Reticular Formation; Substance P; alcohol; substance P; animal; animal behavior; article; drug effect; drug interaction; electrode; electrostimulation; escape behavior; feeding behavior; hippocampus;…	Ethanol (0.5 g/kg) administered intravenously led to alterations in central mechanisms of feeding and escape, elicited by threshold electrical stimulation either of lateral or of ventromedial hypothalamic centers of the rabbit. Subsequent intravenous injection of substance P (30 mcg/kg) restored the excitability of the ventromedial hypothalamus and facilitatory effects on this motivational center…		1	0	1989			0
329	Benson K.A.; Bailey L.; Wilson M.C.	The effects of group composition on the sociopharmacology of d-amphetamine in Macaca arctoides	Research Communications in Substances of Abuse	English	Article			amphetamine; dexamphetamine; animal experiment; group dynamics; macaca arctoides; monkey; nonhuman; sexuality; social behavior	The effects of d-amphetamine (d-AMP) on various social behaviors were studied using a heterosexual group of six Macaca arctoides. Animals were treated concurrently with either saline or d-AMP at doses of 0.07, 0.25, 0.7 or 1.0 mg/kg IM. The group was tested using several different housing conditions: males dosed in absence of females, males dosed while females receive saline, females dosed in abs…		1	0	1989			0
330	Pfaus J.G.; Damsma G.; Nomikos G.G.; Wenkstern D.G.; Blaha C.D.; Phillips A.G.; Fibiger H.C.	Sexual behavior enhances central dopamine transmission in the male rat	Brain Research	English	Article		Dopamine; Microdialysis; Nucleus accumbens; Sexual behavior; Striatum	Animal; Brain Chemistry; Corpus Striatum; Dialysis; Dopamine; Female; Male; Motor Activity; Nucleus Accumbens; Rats; Sex Behavior, Animal; Stereotaxic Techniques; Support, Non-U.S. Gov't; Synaptic Transmission; animal experiment; article; corpus striatum; dopamine release; female; male; microdialysis; nonhuman; nucleus accumbens; priority journal; rat; sexual behavior	Central dopamine transmission was examined in the nucleus accumbens and striatum of sexually experienced male rats during mating behaviour using in vivo brain microdialysis. Dopamine release increased significantly in the nucleus accumbens when males were placed in a novel mating chamber and when a receptive female was introduced behind a screen partitioning this chamber. Subsequently, during cop…	Ahlenius, Carlsson, Hillegaart, Hjorth, Larsson, Region-selective activation of brain monoamine synthesis by sexual activity in the male rat, Eur. J. Pharmacol., 144, pp. 77-82, (1987); Brackett, Iuvone, Edwards, Midbrain lesions, dopamine, and male sexual behavior, Behav. Brain Res., 20, pp. 231-240, (1986); Carli, Evenden, Robbins, Depletion of unilateral striatal dopamine impairs initiation of…	25	334	1990	10.1016/0006-8993(90)91309-5	Psychology	28
331	Citrin J.; Green D.P.; Sears D.O.	White reactions to black candidates: When does race matter?	Public Opinion Quarterly	English	Article				This paper examines the role of race in elections where one of the candidates is black. Using the 1982 California gubernatorial election between Tom Bradley and George Deukmejian as a case study, the paper shows that whereas racial attitudes were a significant influence on the voting decisions of whites, Bradley's background did not stimulate an unusual level of racially motivated behavior. The p…	Alkalimat A., Gills D., Chicago, The New Black Vote, pp. 53-179, (1984); Becker J.F., Heaton E.E., The election of Senator Edward W. Brooke, Public Opinion Quarterly, 31, pp. 346-358, (1967); Baker S., Kleppner P., Race war Chicago style: The election of a black mayor, 1983, Research in Urban Policy, 2, pp. 215-238, (1986); Bobo L., Whites opposition to busing: Symbolic racism or realistic group …	31	138	1990	10.1086/269185	Cell Biology	0
332	KALIN, NH; TAKAHASHI, LK	FEAR-MOTIVATED BEHAVIOR INDUCED BY PRIOR SHOCK EXPERIENCE IS MEDIATED BY CORTICOTROPIN-RELEASING HORMONE SYSTEMS	BRAIN RESEARCH	English	Article					BERRIDGE CW, 1987, HORM BEHAV, V21, P393, DOI 10.1016/0018-506X(87)90023-7; BOLLES RC, 1970, ANIM LEARN BEHAV, V77, P323; BRITTON DR, 1982, LIFE SCI, V31, P363, DOI 10.1016/0024-3205(82)90416-7; BRITTON KT, 1985, PSYCHOPHARMACOLOGY, V86, P170, DOI 10.1007/BF00431704; BROWN MR, 1986, REGUL PEPTIDES, V16, P321, DOI 10.1016/0167-0115(86)90032-7; BROWN MR, 1985, BRAIN RES, V328, P355, DOI 10.1016/000…	30	53	1990	10.1016/0006-8993(90)90311-X	Neurosciences	0
333	Köhler C.	Chapter Subicular projections to the hypothalamus and brainstem: Some novel aspects revealed in the rat by the anterogradePhaseolus vulgaris leukoagglutinin (PHA-L) tracing method	Progress in Brain Research	English	Article			article; brain stem; histology; hypothalamus; mammal; nonhuman; rat; subiculum	The efferent projections from the subiculum to the hypothalamus were examined in the rat by using the anterograde PHA-L tract-tracing method. The density of the subicular projections to the hypothalamus increases at successively more ventral levels of the subiculum. The ventral tip of the region projects to the hypothalamus via 3 different routes: the postcommissural fornix, the medial corticohyp…	Andersen P., Bliss T.V.P., Skrede K.K., Lamellar organization of hippocampal excitatory pathways, Exp. Brain Res., 13, pp. 222-238, (1971); Bantesaghi R., Gessi T., Sperti L., Electrophysiological analysis of the hippocampal projections to the entorhinal area, Neuroscience, 30, pp. 51-62, (1989); Gerfen C.R., Sawchenko P.E., An anterograde neuroanatomical tracing method that shows the detailed mo…	18	51	1990	10.1016/S0079-6123(08)61241-8	Neurosciences	0
334	Weiss M.R.; Horn T.S.	The relation between children’s accuracy estimates of their physical competence and achievement-related characteristics	Research Quarterly for Exercise and Sport	English	Article		Children’s sport; Perceived competence; Physical achievement	Achievement; Adolescent; Age Factors; Aptitude; Child; Female; Human; Male; Motivation; Questionnaires; Self Concept; Sex Factors; Sports; Teaching; achievement; adolescent; age; aptitude; article; child; female; human; male; motivation; questionnaire; self concept; sex difference; sport; teaching	The relationship between perceptions of competence and control, achievement, and motivated behavior in youth sport has been a topic of considerable interest. The purpose of this study was to examine whether children who are under-, accurate, or overestimators of their physical competence differ in their achievement characteristics. Children (N = 133), 8 to 13 years of age, who were attending a su…	Brustad R.J., Affective outcomes in competitive youth sport: The influence of intrapersonal and socialization factors, Journal of Sport Psychology, 10, pp. 307-321, (1988); Brustad R., Weiss M.R., Competence perceptions and sources of worry in high, medium, and low competitive trait anxious young athletes, Journal of Sport Psychology, 9, pp. 97-105, (1987); Connell J.P., A new multidimensional me…	36	50	1990	10.1080/02701367.1990.10608687	Psychology	1
335	Beer R.D.; Chiel H.J.; Sterling L.S.	A biological perspective on autonomous agent design	Robotics and Autonomous Systems	English	Article		Artificial insect; Artificial intelligence; Artificial nervous system; Autonomous behavior; Behavioral hierarchy; Computational neuroethology; Heterogeneous neural networks; Insect locomotion; Motivated behavior; Situated action.	Agricultural robots; Animals; Artificial Intelligence; Biomedical Engineering--Neurophysiology; AI systems; Animal behavior; Control architecture; Neural circuits; Real-world; Artificial Insect; Artificial Nervous System; Autonomous Agents; Computational Neuroethology; Natural Animals; Neurobiological Literature; Autonomous agents; Systems Science and Cybernetics	The inability of current "classical" AI systems to handle unconstrained interaction with the real world has recently lead to a search for new control architectures for autonomous agents. We argue that simpler natural animals already exhibit most of the properties required by an autonomous agent, and suggest that designers of autonomous agents should draw directly upon the neural basis of behavior…	Agre, Chapman, Pengi, An implementation of a theory of activity, Proceedings of the Sixth National Conference on AI (AAAI 87), pp. 268-272, (1987); Altman, Kien, New models for motor control, Neural Computation, 1, pp. 173-183, (1989); Baerends, Brouwer, Waterbolk, Ethological studies on Lebistes reticulatus (Peters) I Analysis of the male courtship pattern, Behaviour, 8, pp. 249-334, (1955); Bee…	42	48	1990	10.1016/S0921-8890(05)80034-X	Psychology	0
336	Grijalva C.V.; Levin E.D.; Morgan M.; Roland B.; Martin F.C.	Contrasting effects of centromedial and basolateral amygdaloid lesions on stress-related responses in the rat	Physiology and Behavior	English	Article		Amygdaloid lesions; Exploration; Hot plate test; Immune function; Nociception; Radial-arm maze; Tail-flick test	Amygdala; Animal; Behavior, Animal; Flumazenil; Killer Cells, Natural; Pain Measurement; Rats; Rats, Inbred Strains; Reaction Time; Spleen; Stereotaxic Techniques; Stress, Psychological; Support, Non-U.S. Gov't; Support, U.S. Gov't, P.H.S.; flumazenil; amygdaloid nucleus; animal cell; animal experiment; article; brain injury; controlled study; histology; male; maze test; nociception; nonhuman; pr…	The effects of lesions in the centromedial and basolateral amygdala were examined using three different tests sensitive to the following stress-related responses: exploratory behavior, pain reactivity, and immune responses. The most clear-cut results were found with exploratory behavior. Rats with lesions of the centromedial amygdala tended to explore a radial-arm maze more quickly and entered mo…	Aggleton, Petrides, Iversen, Differential effects of amygdaloid lesions on conditioned taste aversion by rats, Physiol. Behav., 27, pp. 397-400, (1981); Beaulieu, DiPaolo, Barden, Control of ACTH secretion by the central nucleus of the amygdala: Implication of the serotonergic system and its relevance to the glucocorticoid delayed negative feedback mechanism, Neuroendocrinology, 44, pp. 247-254, …	43	36	1990	10.1016/0031-9384(90)90289-G	Psychology	0
337	Towers S.R.; Coss R.G.	Confronting Snakes in the Burrow: Snake‐Species Discrimination and Antisnake Tactics of Two California Ground Squirrel Populations	Ethology	English	Article				The purpose of this study was to investigate phylogenetic and ecological factors that shape encounters between California ground squirrels and snakes in the burrow setting. Ground squirrels were video taped while interacting in a simulated burrow with either a venomous rattlesnake or a lessdangerous gopher snake. Squirrels from a population where snakes are rare treated both snake species with gr…	Axilrod D.I., Holocene climatic changes in relation to vegetation disjunction and speciation, The American Naturalist, 117, pp. 847-870, (1981); Balph D.F., Underground concealment as a method of predation, Journal of Mammalogy, 42, pp. 423-424, (1961); Black C., A review of North American tertiary Sciuridae, Bull. Mus. Comp. Zool. Harvard Univ., 130, pp. 113-248, (1963); Bruning J.J., Kintz B.L.…	34	28	1990	10.1111/j.1439-0310.1990.tb00796.x	Computer Science & Mathematics	0
338	VASSELLI, JR; MAGGIO, CA	DIET COMPOSITION DETERMINES COURSE OF HYPERPHAGIA IN DEVELOPING ZUCKER OBESE RATS	PHYSIOLOGY & BEHAVIOR	English	Article; Proceedings Paper	CONF AT THE 10TH INTERNATIONAL CONGRESS ON THE PHYSIOLOGY OF FOOD AND FLUID INTAKE : DETERMINANTS AND CONSEQUENCES OF EATING AND DRINKING	ZUCKER RAT; FEEDING BEHAVIOR; ADIPOSE TISSUE; NUTRIENT COMPOSITION; FAT CELL SIZE; CARCASS COMPOSITION	LIPOPROTEIN-LIPASE ACTIVITY; FOOD MOTIVATED BEHAVIOR; ADIPOSE-TISSUE; FA/FA RATS; CELLULARITY; NUMBER; GROWTH; FATTY; SEX	Previous observations from this laboratory indicate that, during growth, the hypperphagia of the male genetically obese Zucker rat reaches a peak or "breakpoint" and then declines. To examine the effect of dietary macronutrient content on the course of hyperphagia, groups of male lean and obese rats were maintained from 5-28 weeks of age on powdered chow, or isocaloric diets (3.6 kcal/g) containi…	CASTONGUAY TW, 1982, J NUTR, V112, P796, DOI 10.1093/jn/112.4.796; CLEARY MP, 1979, AM J PHYSIOL, V5, pE508; ENNS MP, 1980, OLFACTION TASTE, V7, P335; FAUST IM, 1978, AM J PHYSIOL, V235, pE279, DOI 10.1152/ajpendo.1978.235.3.E279; FAUST IM, 1983, ADIPOCYTE OBESITY CE, P41; FOLCH J, 1951, J BIOL CHEM, V193, P497; GREENWOOD MRC, 1981, NUTRITIONAL FACTORS, P323; GRUEN R, 1978, METABOLISM, V27, P1955…	23	9	1990	10.1016/0031-9384(90)90231-R	Psychology	1
339	WINSLOW E.K.	The Issue of Motivating Entre(Intra)Preneurial Behavior	The Journal of Creative Behavior	English	Article				ABSTRACT The issue of motivating entre(intra)preneurial behavior is one of great importance to any society. The problem is that motivating human behavior is really not possible. Human behavior is motivated all the time; the real issue is to structure a business climate that fosters and rewards the excitement, enthusiasm and experimentation that accompanies entre(intra)preneurial behavior. A basic…	Argyris C., Personality and organization, (1968); Herzberg F.I., To be efficient and human: The managerial choice, (1982); Herzberg F.I., Innovation: Where's the relish?, (1985); Herzberg F., Work and the nature of man, (1966); Levinson D., Et al., Season's of a man's life, (1977); Upper A., Why entrepreneurship education, AACSB Newsline, (1985); Luthans F., Organizational behavior modification, …	13	8	1990	10.1002/j.2162-6057.1990.tb00546.x		0
340	BOUTON, ME	AVERSION, AVOIDANCE, AND ANXIETY - PERSPECTIVES ON AVERSIVELY MOTIVATED BEHAVIOR - ARCHER,T, NILSSON,LG	CONTEMPORARY PSYCHOLOGY	English	Book Review					ARCHER T, 1989, AVERSION AVOIDANCE A; NILSSON LG, 1985, PERSPECTIVES LEARNIN	2	0	1990		Psychology	0
341	DEKLOET, ER	BRAIN CORTICOSTEROID RECEPTOR BALANCE AND HOMEOSTATIC CONTROL	FRONTIERS IN NEUROENDOCRINOLOGY	English	Review		CORTICOSTEROID RECEPTORS; BRAIN; BEHAVIOR; STRESS; AGING	CORTICOTROPIN-RELEASING-FACTOR; ADRENOCORTICAL STRESS-RESPONSE; RAT PARAVENTRICULAR NUCLEUS; MINERALOCORTICOID TYPE-I; AIR-TRAFFIC CONTROLLERS; HIPPOCAMPAL SLICE ELECTROPHYSIOLOGY; ADRENALECTOMIZED BALB/C MICE; SCHEDULE-INDUCED-POLYDIPSIA; PITUITARY-ADRENAL ACTIVITY; PYRAMIDAL CELLS-INVITRO	This review examines the central actions exerted by corticosteroids that are mediated by mineralocorticoid receptors (MRs or Type 1) and glucocorticoid receptors (GRs or Type 2) in the brain. The leitmotiv is that these MR- and GR-mediated effects of the steroid hormones are of critical importance for homeostatic control. MRs have aldosterone (ALDO)-selective properties in some nerve cells and ap…	ADER R, 1973, PROGR BRAIN RES DRUG, P396; AGNATI LF, 1985, NEUROSCI LETT, V54, P147, DOI 10.1016/S0304-3940(85)80070-7; AKANA SF, 1988, ENDOCRINOLOGY, V122, P1337, DOI 10.1210/endo-122-4-1337; AKERBLOM IE, 1988, SCIENCE, V241, P350, DOI 10.1126/science.2838908; ALTEMUS M, 1990, FRONT NEUROENDOCRIN, V11, P238; ANGELUCCI L, 1980, PROGR PSYCHONEUROEND, P177; ANGELUCCI L, 1982, TYPICAL ATYPICAL ANT, …	376	812	1991		Endocrinology & Metabolism	1
342	Salamone J.D.; Steinpreis R.E.; McCullough L.D.; Smith P.; Grebel D.; Mahan K.	Haloperidol and nucleus accumbens dopamine depletion suppress lever pressing for food but increase free food consumption in a novel food choice procedure	Psychopharmacology	English	Article		Dopamine; Foraging; Motivation; Motor function; Nucleus accumbens; Operant	Animal; Catheterization; Chromatography, High Pressure Liquid; Conditioning, Operant; Dopamine; Feeding Behavior; Food; Food Preferences; Haloperidol; Male; Nucleus Accumbens; Oxidopamine; Rats; Reinforcement Schedule; Stereotaxic Techniques; Support, Non-U.S. Gov't; Support, U.S. Gov't, Non-P.H.S.; haloperidol; oxidopamine; animal experiment; article; controlled study; dopamine brain level; dopa…	An important aspect of motivated behavior is that organisms will perform complex instrumental behaviors to gain access to stimuli such as food. In the present study, food-deprived rats were tested in an operant chamber in which the animals had a choice between pressing a lever to obtain a more-preferred food (Bioserve pellets), or free feeding on a less-preferred food (lab chow). Typically, rats …	Asin K.E., Fibiger H.C., Force requirements in lever-pressing and responding after haloperidol, Pharmacol Biochem Behav, 20, pp. 323-326, (1984); Beninger R.J., The role of dopamine activity in locomotor activity and learning, Brain Res Rev, 6, pp. 173-196, (1983); Beninger R.J., Phillips A.G., The effect of pimozide on the establishment of conditioned reinforcement, Psychopharmacology, 68, pp. 1…	64	342	1991	10.1007/BF02245659	Psychology	36
343	SALAMONE, JD; STEINPREIS, RE; MCCULLOUGH, LD; SMITH, P; GREBEL, D; MAHAN, K	HALOPERIDOL AND NUCLEUS-ACCUMBENS DOPAMINE DEPLETION SUPPRESS LEVER PRESSING FOR FOOD BUT INCREASE FREE FOOD-CONSUMPTION IN A NOVEL FOOD CHOICE PROCEDURE	PSYCHOPHARMACOLOGY	English	Article		DOPAMINE; NUCLEUS ACCUMBENS; MOTIVATION; MOTOR FUNCTION; OPERANT; FORAGING	SELF-STIMULATION; 6-HYDROXYDOPAMINE LESIONS; PREPARATORY BEHAVIOR; D-AMPHETAMINE; WATER-INTAKE; FUNCTIONAL EQUIVALENCE; ANHEDONIA HYPOTHESIS; SUCROSE CONSUMPTION; LOCOMOTOR-ACTIVITY; RECEPTOR BLOCKADE	An important aspect of motivated behavior is that organisms will perform complex instrumental behaviors to gain access to stimuli such as food. In the present study, food-deprived rats were tested in an operant chamber in which the animals had a choice between pressing a lever to obtain a more-preferred food (Bioserve pellets), or free feeding on a less-preferred food (lab chow). Typically, rats …	ASIN KE, 1984, PHARMACOL BIOCHEM BE, V20, P323, DOI 10.1016/0091-3057(84)90264-8; BENINGER RJ, 1980, PSYCHOPHARMACOLOGY, V68, P147, DOI 10.1007/BF00432132; BENINGER RJ, 1983, BRAIN RES REV, V6, P173, DOI 10.1016/0165-0173(83)90038-3; BERRIDGE KC, 1989, BEHAV NEUROSCI, V103, P36, DOI 10.1037/0735-7044.103.1.36; BLACKBURN JR, 1989, BEHAV NEUROSCI, V103, P903, DOI 10.1037/0735-7044.103.4.903; BLACKB…	64	330	1991	10.1007/BF02245659	Neurosciences	25
344	Bermudez-Rattoni F.; McGaugh J.L.	Insular cortex and amygdala lesions differentially affect acquisition on inhibitory avoidance and conditioned taste aversion	Brain Research	English	Article		Agranular cortex; Amygdala; Aversively motivated behavior; Conditioned taste aversion; Gustatory neocortex; Inhibitory avoidance; Insular cortex; N-Methyl-d-aspartic acid lesion	Amygdala; Animal; Avoidance Learning; Cerebral Cortex; Chlorides; Comparative Study; Conditioning, Operant; Drinking Behavior; Lithium; Lithium Chloride; Male; N-Methylaspartate; Rats; Rats, Inbred Strains; Support, Non-U.S. Gov't; Support, U.S. Gov't, Non-P.H.S.; Support, U.S. Gov't, P.H.S.; Taste; amygdaloid nucleus; animal experiment; article; avoidance behavior; brain cortex; brain injury; co…	These experiments examined the effects of NMDA-induced lesions of the amygdala and insular (gustatory) cortex (IC) on inhibitory avoidance learning and conditioned taste aversion (CTA) in rats. IC lesions, but not amygdala lesions, disrupted CTA. In contrast, lesions of either brain region disrupted inhibitory avoidance learning. These findings support the view that the IC is strongly involved in…	Aggleton, Petrides, Iversen, Differential effects of amygdaloid lesion on conditioned taste aversion learning by rats, Physiol. Behav., 27, pp. 397-403, (1981); Bermudez-Rattoni, Grijalva, Kiefer, Garcia, Flavor-illness aversions: the role of amygdala in the acquisition of taste-potentiated odor aversions, Physiol. Behav., 38, pp. 503-508, (1986); Bermudez-Rattoni, Fernandez, Sanchez, Aguilar-Rob…	38	197	1991	10.1016/0006-8993(91)90616-4	Endocrinology & Metabolism	2
345	BERMUDEZRATTONI, F; MCGAUGH, JL	INSULAR CORTEX AND AMYGDALA LESIONS DIFFERENTIALLY AFFECT ACQUISITION ON INHIBITORY AVOIDANCE AND CONDITIONED TASTE-AVERSION	BRAIN RESEARCH	English	Note		AGRANULAR CORTEX; AMYGDALA; AVERSIVELY MOTIVATED BEHAVIOR; CONDITIONED TASTE AVERSION; GUSTATORY NEOCORTEX; INHIBITORY AVOIDANCE; INSULAR CORTEX; N-METHYL-D-ASPARTIC ACID LESION		These experiments examined the effects of NMDA-induced lesions of the amygdala and insular (gustatory) cortex (IC) on inhibitory avoidance learning and conditioned taste aversion (CTA) in rats. IC lesions, but not amygdala lesions, disrupted CTA. In contrast, lesions of either brain region disrupted inhibitory avoidance learning. These findings support the view that the IC is strongly involved in…	AGGLETON JP, 1981, PHYSIOL BEHAV, V27, P397, DOI 10.1016/0031-9384(81)90322-X; BERMUDEZRATTONI F, 1986, PHYSIOL BEHAV, V38, P503, DOI 10.1016/0031-9384(86)90417-8; BERMUDEZRATTONI F, 1987, BRAIN RES, V416, P147, DOI 10.1016/0006-8993(87)91507-1; BRAUN JJ, 1972, PHYSIOL BEHAV, V9, P637; BRAUN JJ, 1982, PHYSIOL PSYCHOL, V10, P13; CAHILL L, 1990, BEHAV NEUROSCI, V104, P532, DOI 10.1037/0735-7044.104…	38	185	1991	10.1016/0006-8993(91)90616-4	Neurosciences	1
346	PHILLIPS, AG; PFAUS, JG; BLAHA, CD	DOPAMINE AND MOTIVATED BEHAVIOR - INSIGHTS PROVIDED BY INVIVO ANALYSES	MESOLIMBIC DOPAMINE SYSTEM : FROM MOTIVATION TO ACTION	English	Proceedings Paper	CONF ON THE MESOLIMBIC DOPAMINE SYSTEM : FROM MOTIVATION TO ACTION					0	133	1991		Neurosciences	0
347	Pérez-Jaranay J.M.; Vives F.	Electrophysiological study of the response of medial prefrontal cortex neurons to stimulation of the basolateral nucleus of the amygdala in the rat	Brain Research	English	Article		Basolateral amygdala; Extracellular recording; Prefrontal cortex; Rat	Action Potentials; Amygdala; Animal; Cerebral Cortex; Electric Stimulation; Electrodes; Electrophysiology; Male; Neurons; Rats; Rats, Inbred Strains; Stereotaxic Techniques; amygdaloid nucleus; animal experiment; animal model; animal tissue; article; controlled study; male; nerve cell excitability; nonhuman; prefrontal cortex; priority journal; rat	The neural connections from the basolateral nucleus of the amygdala (BLA) to the medial prefrontal cortex (MPC) in urethane-anesthetized rats were investigated. Extracellular recordings were made from 200 neurons with spontaneous firing in the MPC, and the BLA was electrically stimulated. The most frequent response to BLA stimulation was inhibition (63.5%). Excitatory responses were found in 17 u…	Alheid, Heimer, New perspectives in basal forebrain organization of special relevance for neuropsychiatric disorders: the striapallidal, amygdaloid, and corticopetal components of substantia innominata, Neuroscience, 27, pp. 1-39, (1988); Beckstead, An autoradiographic examination of corticocortical and subcortical projections of the mediodorsal projection (prefrontal) cortex in the rat, J. Comp.…	17	110	1991	10.1016/0006-8993(91)91357-7	Physiology	1
348	Arey D.S.; Petchey A.M.; Fowler V.R.	The preparturient behaviour of sows in enriched pens and the effect of pre-formed nests	Applied Animal Behaviour Science	English	Article				The nest building behaviour of 12 preparturient sows was studied in enriched pens. Four categories of behaviour were observed: rooting, straw carrying, pawing and lying. In the 24 h before farrowing, six sows excavated hollows in sand floors and removed straw from dispensers to construct nests similar to those reported for sows kept outdoors. When pre-formed nests were presented to six sows on th…	Baxter, The nesting behaviour of sows and its disturbance by confinement at farrowing, Disturbed Behaviour in Farm Animals. Seminar in the EEC Program of Coordination of Research on Animal Welfare at the University of Hohenheim, pp. 101-114, (1982); Baxter, Ethology in environmental design for animal production, Applied Animal Ethology, 9, pp. 207-220, (1982); Blackshaw, Prostaglandin F2 (alpha) …	19	74	1991	10.1016/0168-1591(91)90153-O	Business	0
349	Fletcher P.J.	Dopamine receptor blockade in nucleus accumbens or caudate nucleus differentially affects feeding induced by 8-OH-DPAT injected into dorsal or median raphe	Brain Research	English	Article		5-Hydroxytryptamine; 8-Hydroxy-2-(di-n-propylamino)tetralin; Caudate; Dopamine; Feeding; Nucleus accumbens; Raphe; α-Flupenthixol	8-Hydroxy-2-(di-n-propylamino)tetralin; Analysis of Variance; Animal; Caudate Nucleus; Dose-Response Relationship, Drug; Feeding Behavior; Flupenthixol; Haloperidol; Male; Nucleus Accumbens; Raphe Nuclei; Rats; Rats, Inbred Strains; Receptors, Dopamine; Serotonin Antagonists; Stereotaxic Techniques; Support, Non-U.S. Gov't; Tetrahydronaphthalenes; 2 dipropylamino 8 hydroxytetralin; dopamine recep…	The 5-hydroxytryptamine (5-HT)1A receptor agonist 8-hydroxy-2-(di-n-propylamino)tetralin (8-OH-DPAT) elicits a variety of behaviours including feeding in rats. These effects are accompanied by a reduction in 5-HT neurotransmission resulting from activation of somatodendritic 5-HT receptors located in the midbrain raphe nuclei. Previous work showing that dopamine receptor antagonists attenuate 8-O…	Ahlenius, Hillegaart, Thorell, Magnusson, Fowler, Suppression of exploratory locomotor activity and increase in dopamine turnover following the focal application of cis-flupenthixol into limbic projection areas of the rat striatum, Brain Research, 402, pp. 131-138, (1987); Arnt, Antistereotypic effects of dopamine D<sub>1</sub> and D<sub>2</sub> antagonists after striatal injection in rats. Pharm…	46	67	1991	10.1016/0006-8993(91)90082-7	Psychology	2
350	Rickards T.	Innovation and creativity: woods, trees and pathways	R&D Management	English	Article				The terms ‘innovation’ and ‘creativity’ are in danger of complete degeneracy into a single blurred catch‐all concept. This paper examines ‘potted thinking', and some of the main sources of confusion in everyday thinking, and then considers four current theories which help resolve aspects of the confusion. Creativity is studied as intrinsically motivated behaviours and as a form of intelligence. C…	Abernathy W.J., Clark K.B., Kantrow A.M., Industrial Renaissance, (1983); Ackoff R.L., The Art of Problem‐Solving, (1978); Ackoff R.L., Vergara A., Creativity in problem‐solving and planning: a review, European Journal of Operational Research, 7, pp. 1-13, (1981); Adair J., The Challenge of Innovation, (1990); Amabile T.M., The Social Psychology of Creativity, (1983); Amabile T.M., From individua…	57	39	1991	10.1111/j.1467-9310.1991.tb00740.x	Physiology	0
351	Amit Z.; Smith B.R.; Gill K.	Serotonin uptake inhibitors: Effects on motivated consummatory behaviors	Journal of Clinical Psychiatry	English	Review			Alcohol Drinking; Animal; Conditioning, Operant; Drinking; Drinking Behavior; Eating; Human; Motivation; Rats; Self Administration; Self Stimulation; Serotonin Antagonists; Support, Non-U.S. Gov't; alcohol; amphetamine; cinanserin; citalopram; cocaine; fluoxetine; fluvoxamine; morphine; nicotine; phenoxybenzamine; propranolol; quipazine; serotonin uptake inhibitor; sertraline; tryptophan; behavio…	Within the context of the role of serotonin (5-HT) in motivated behavior, the authors examine the effects of 5-HT uptake inhibitors on the regulation of motivated consummatory behavior. Emphasis in this field has for the most part focused on the consistent observation that treatment with these agents attenuates voluntary ethanol drinking behavior in both rats and humans. There has been extensive …		1	29	1991		Endocrinology & Metabolism	0
352	AMIT, Z; SMITH, BR; GILL, K	SEROTONIN UPTAKE INHIBITORS - EFFECTS ON MOTIVATED CONSUMMATORY BEHAVIORS	JOURNAL OF CLINICAL PSYCHIATRY	English	Article			VOLUNTARY ETHANOL-CONSUMPTION; ALCOHOL-PREFERRING P; 5-HYDROXYTRYPTAMINE UPTAKE BLOCKADE; BRAIN 5-HYDROXYTRYPTAMINE; SELF-STIMULATION; LABORATORY RATS; FLUOXETINE; 5-HT; PREFERENCE; ANOREXIA	Within the context of the role of serotonin (5-HT) in motivated behavior, the authors examine the effects of 5-HT uptake inhibitors on the regulation of motivated consummatory behavior. Emphasis in this field has for the most part focused on the consistent observation that treatment with these agents attenuates voluntary ethanol drinking behavior in both rats and humans. There has been extensive …	AMIT Z, 1984, NEUROSCI BIOBEHAV R, V8, P35, DOI 10.1016/0149-7634(84)90019-8; AMIT Z, 1985, RES ADV NEW PSYCHOPH, P189; ATRENS DM, 1977, PSYCHOPHARMACOLOGY, V52, P177, DOI 10.1007/BF00439106; BARRETT AM, 1975, J PHARM PHARMACOL, V27, P889, DOI 10.1111/j.2042-7158.1975.tb10243.x; BINDRA D, 1959, MOTIVATION SYSTEMATI; BLUNDELL JE, 1984, NEUROPHARMACOLOGY, V23, P1537, DOI 10.1016/0028-3908(84)90098-…	65	28	1991		Psychology	0
353	Klein H.J.	Control theory and understanding motivated behavior: A different conclusion	Motivation and Emotion	English	Article				In the preceding article it was argued that control theory is not a useful paradigm for understanding work motivation. In doing so, three primary criticisms were presented: (a) that control theory, as originally formulated, does not adequately describe human behavior, (b) that modifications of control theory to describe human behavior have not been successful, and (c) that the use of logical dedu…	Campion M.A., Lord R.G., A control systems conceptualization of the goal setting and changing process, Organizational Behavior and Human Performance, 30, pp. 265-287, (1982); Carver C.S., Scheier M.F., Attention and self-regulation: A control theory approach to human behavior, (1981); Carver C.S., Scheier M.F., Control theory: A useful conceptual framework for personality-social, clinical, and he…	37	19	1991	10.1007/BF00991474	Endocrinology & Metabolism	0
354	Dahlgren I.L.; Vega Matuszczyk J.; Hård E.	Sexual orientation in male rats prenatally exposed to ethanol	Neurotoxicology and Teratology	English	Article		Male rats; Prenatal ethanol; Sexual orientation; Sexual preference	Animal; Ethanol; Female; Male; Maternal-Fetal Exchange; Pregnancy; Rats; Rats, Inbred Strains; Reference Values; Sex Behavior, Animal; Support, Non-U.S. Gov't; alcohol; animal experiment; article; feminization; male; nonhuman; prenatal drug exposure; rat; sexual behavior; sexual orientation	Previous studies have shown that prenatal ethanol exposure causes feminization of the male offspring, as evidenced by display of female sexual response (lordosis), when mounted by a stud male. In the present study we examined whether or not the feminization induced by prenatal ethanol exposure also affected a different aspect of sexually motivated behavior, namely, the approach towards a receptiv…	Adkins-Regan, Sex hormones and sexual orientation in animals, Psychobiology, 16, pp. 335-347, (1988); Barron, Tieman, Riley, Effects of prenatal alcohol exposure on the sexually dimorphic nucleus of the preoptic area of the hypothalamus in male and female rats, Alcohol.: Clin. Exp. Res., 12, pp. 59-64, (1988); Bradley, Distribution-free statistical tests, (1968); Cicero, Badger, Effects of alcoho…	21	19	1991	10.1016/0892-0362(91)90071-4	Agriculture	0
355	KLEIN, HJ	CONTROL-THEORY AND UNDERSTANDING MOTIVATED BEHAVIOR - A DIFFERENT CONCLUSION	MOTIVATION AND EMOTION	English	Article			TASK-PERFORMANCE; FEEDBACK; ENVIRONMENTS; SATISFACTION; PSYCHOLOGY; FOCUS; GOALS; MODEL; WORK		[Anonymous], 2013, NEW DEV GOAL SETTING; CAMPION MA, 1982, ORGAN BEHAV HUM PREF, V30, P263; Carver C. S., 2012, ATTENTION SELF REGUL, DOI 10.1007/978-1-4612-5887-2; CARVER CS, 1982, PSYCHOL BULL, V92, P111, DOI 10.1037/0033-2909.92.1.111; COOK DM, 1968, ACAD MANAGE J, V11, P263, DOI 10.5465/254752; Dubin R., 1969, THEORY BUILDING; Dubin R., 1976, HDB IND ORG PSYCHOL; EARLEY PC, 1989, UNPUB TASK S…	44	17	1991	10.1007/BF00991474	Psychology	0
356	DAHLGREN, IL; MATUSZCZYK, JV; HARD, E	SEXUAL ORIENTATION IN MALE-RATS PRENATALLY EXPOSED TO ETHANOL	NEUROTOXICOLOGY AND TERATOLOGY	English	Article		PRENATAL ETHANOL; SEXUAL ORIENTATION; SEXUAL PREFERENCE; MALE RATS	DIMORPHIC NUCLEUS; PREOPTIC AREA; TESTOSTERONE; BEHAVIOR; ALCOHOL; PREFERENCE; HORMONES; INUTERO	Previous studies have shown that prenatal ethanol exposure causes feminization of the male offspring, as evidenced by display of female sexual response (lordosis), when mounted by a stud male. In the present study we examined whether or not the feminization induced by prenatal ethanol exposure also affected a different aspect of sexually motivated behavior, namely, the approach towards a receptiv…	ADKINSREGAN E, 1988, PSYCHOBIOLOGY, V16, P335; [Anonymous], ACTA PHYSL SCANDAN S; BARRON S, 1988, ALCOHOL CLIN EXP RES, V12, P59, DOI 10.1111/j.1530-0277.1988.tb00133.x; Bradley J.V., 1968, DISTRIBUTION FREE ST; CICERO TJ, 1977, J PHARMACOL EXP THER, V201, P427; CORBIER P, 1983, PHYSIOL BEHAV, V30, P613, DOI 10.1016/0031-9384(83)90229-9; DAHLGREN IL, 1908, PHARM BIOCH BEHAV, V33, P867; ERIKSSON C…	21	15	1991	10.1016/0892-0362(91)90071-4	Neurosciences	0
357	Bielajew C.H.; Harris T.	Self-stimulation: a rewarding decade.	Journal of psychiatry & neuroscience : JPN	English	Review			Animal; Brain; Brain Mapping; Medial Forebrain Bundle; Motivation; Self Stimulation; animal; brain; brain mapping; medial forebrain bundle; motivation; physiology; review; self stimulation	In the past decade, there has been considerable emphasis on developing and refining the measurement instruments used to assess the rewarding effect of brain stimulation. These efforts have given rise to quantitative methods aimed at revealing the underlying neurophysiology and neuroanatomy by tracing the trajectories of the relevant neurons. In this paper, we summarize some of the quantitative fi…		1	12	1991		Psychology	0
358	LENARD, L; KARADI, Z; JANDO, G; YOSHIMATSU, H; HAJNAL, A; SANDOR, P; OOMURA, Y	FEEDING AND BODY-WEIGHT REGULATION AFTER 6-OHDA APPLICATION INTO THE PREOPTIC AREA	BRAIN RESEARCH BULLETIN	English	Article		FEEDING; BODY WEIGHT REGULATION; 6-OHDA INJECTION; LATERAL PREOPTIC AREA; MESOLIMBIC DOPAMINERGIC SYSTEM; PHYSIOLOGICAL CHALLENGES	LATERAL HYPOTHALAMIC SYNDROME; THIRST-MOTIVATED BEHAVIOR; DOPAMINERGIC MECHANISMS; AMPHETAMINE ANOREXIA; SUBSTANTIA-NIGRA; 6-HYDROXYDOPAMINE; RAT; LESIONS; FOREBRAIN; AMYGDALA	Our previous results showed that neurochemical destruction of the amygdaloid terminal field of the mesolimbic dopaminergic system caused disturbances in body weight regulation and feeding. In the present experiments, it was studied whether 6-hydroxydopamine (6-OHDA)-induced bilateral lesions of the mesolimbic dopaminergic system in the lateral preoptic area produce similar symptoms in rats. To en…	AHLSKOG JE, 1974, BRAIN RES, V82, P211, DOI 10.1016/0006-8993(74)90600-3; [Anonymous], [No title captured]; BEALER SL, 1979, PHYSIOL BEHAV, V22, P841, DOI 10.1016/0031-9384(79)90325-1; BECKSTEAD RM, 1979, BRAIN RES, V175, P191, DOI 10.1016/0006-8993(79)91001-1; CREESE I, 1975, BRAIN RES, V83, P419, DOI 10.1016/0006-8993(75)90834-3; DEGROOT J, 1959, VERH K NED AKAD WET, V52, P1; DELATORRE JC, 1976…	37	10	1991	10.1016/0361-9230(91)90125-4	Neurosciences	0
359	BIELAJEW, CH; HARRIS, T	SELF-STIMULATION - A REWARDING DECADE	JOURNAL OF PSYCHIATRY & NEUROSCIENCE	English	Article		BRAIN-STIMULATION REWARD; SELF-STIMULATION; STIMULATION-INDUCED FEEDING; BENZODIAZEPINES; DIAZEPAM; PSYCHOPHYSICS	MEDIAL FOREBRAIN-BUNDLE; BRAIN-STIMULATION; REFRACTORY PERIODS; PREFRONTAL CORTEX; ANATOMICAL LINKAGE; RAT; DISSOCIATION; SUBSTRATE; FIBERS; SITES	In the past decade, there has been considerable emphasis on developing and refining the measurement instruments used to assess the rewarding effect of brain stimulation. These efforts have given rise to quantitative methods aimed at revealing the underlying neurophysiology and neuroanatomy by tracing the trajectories of the relevant neurons. In this paper, we summarize some of the quantitative fi…	BERRIDGE KC, 1991, BEHAV NEUROSCI, V105, P3, DOI 10.1037/0735-7044.105.1.3; BIELAJEW C, 1981, PHYSIOL BEHAV, V27, P95, DOI 10.1016/0031-9384(81)90305-X; BIELAJEW C, 1980, PHYSIOL BEHAV, V25, P707, DOI 10.1016/0031-9384(80)90373-X; BIELAJEW C, 1985, BEHAV BRAIN RES, V17, P97, DOI 10.1016/0166-4328(85)90022-1; BIELAJEW C, 1986, Society for Neuroscience Abstracts, V12, P932; BIELAJEW C, 1982, BRAIN …	67	10	1991		Neurosciences	0
360	Bowers R.L.; Herzog C.D.	Bombesin effects on responding maintained by a fixed interval schedule of food reinforcement	Peptides	English	Article		Bombesin; CCK8; Fixed interval schedule of reinforcement; Operant responding	Animal; Bombesin; Conditioning, Operant; Feeding Behavior; Injections, Intraperitoneal; Male; Rats; Rats, Inbred Strains; Reinforcement Schedule; Support, Non-U.S. Gov't; Animalia; bombesin; animal experiment; article; behavior; conditioning; controlled study; food intake; intraperitoneal drug administration; male; nonhuman; priority journal; rat	The present experiment examined rats' responding maintained by a fixed interval two-min schedule of food reinforcement following IP injections of bombesin (4, 6, 16, 32 μg/kg). The results showed that bombesin's effects were rate dependent where the responses per minute emitted during the early portion of the fixed interval were reduced, but responding during the latter portion was unaffected. Bo…	Babcock, Livosky, Avery, Cholecystokinin and bombesin suppress operant responding for food reward, Pharmacol. Biochem. Behav., 22, pp. 893-895, (1985); Bowers, Harris-Peterson, Mollenhauer, Devolder, Avery, Richards, Bombesin improves rats' responding maintained by a differential-reinforcement-of-low-rates schedule of food reinforcement, Psychol. Rep., 66, pp. 131-138, (1990); Church, The interna…	11	4	1991	10.1016/0196-9781(91)90229-I		0
361	BOWERS, RL; HERZOG, CD	BOMBESIN EFFECTS ON RESPONDING MAINTAINED BY A FIXED-INTERVAL SCHEDULE OF FOOD REINFORCEMENT	PEPTIDES	English	Note		BOMBESIN; OPERANT RESPONDING; FIXED INTERVAL SCHEDULE OF REINFORCEMENT; CCK8	RATS	The present experiment examined rats' responding maintained by a fixed interval two-min schedule of food reinforcement following IP injections of bombesin (4, 6, 16, 32-mu-g/kg). The results showed that bombesin's effects were rate dependent where the responses per minute emitted during the early portion of the fixed interval were reduced, but responding during the latter portion was unaffected. …	BABCOCK AM, 1985, PHARMACOL BIOCHEM BE, V22, P893, DOI 10.1016/0091-3057(85)90543-X; BOWERS RL, 1990, PSYCHOL REP, V66, P131; Church R.M., 1978, COGNITIVE PROCESS, P277; COHEN SL, 1986, J EXP ANAL BEHAV, V46, P363, DOI 10.1901/jeab.1986.46-363; GENTRY GD, 1983, J EXP ANAL BEHAV, V39, P327, DOI 10.1901/jeab.1983.39-327; GIBBS J, 1979, NATURE, V282, P208, DOI 10.1038/282208a0; KULKOSKY PJ, 1982, PH…	11	4	1991	10.1016/0196-9781(91)90229-I	Biochemistry & Molecular Biology	0
362	Pancheri L.; Kotzalidis G.D.	Placebo effectiveness in psychiatric disorders: Is it in part a dopamine-mediated effect? A hypothesis	New Trends in Experimental and Clinical Psychiatry	English	Review			amineptine; amitriptyline; dopamine; placebo; drug efficacy; human; mental disease; motivation; review	Based on the assumption that motivation is important in achieving a fair placebo response (Jensen and Karoly, 1991), and given the relationships of motivated behaviour to dopamine activity, a dopamine hypothesis for the mediation of placebo effects is advanced regarding psychiatric disorders on the evidence of a review of the effects of placebo in psychiatric disorders. The hypothesis presented h…		1	3	1991			0
363	Tierno M.J.	Responding to the socially motivated behaviors of early adolescents: recommendations for classroom management.	Adolescence	English	Article			Adolescent; Adolescent Psychology; Defense Mechanisms; Human; Motivation; Peer Group; Personality Development; Reinforcement, Social; Self Concept; Social Environment; Teaching; adolescent; article; child psychology; defense mechanism; ego development; group psychology; human; motivation; reinforcement; self concept; social environment; teaching	Much of the literature on middle school teaching focuses upon the developmental stresses early adolescents typically experience. Yet the literature rarely offers teachers specific ways to respond to student behaviors which result from these developmental changes. This paper delineates the physical, cognitive, and social-emotional motivations behind typical early adolescent behaviors, and then off…		1	2	1991			0
364	SALMON, P	AVERSION, AVOIDANCE AND ANXIETY - PERSPECTIVES ON AVERSIVELY MOTIVATED BEHAVIOR - ARCHER,T, NILSSON,L	QUARTERLY JOURNAL OF EXPERIMENTAL PSYCHOLOGY SECTION B-COMPARATIVE AND PHYSIOLOGICAL PSYCHOLOGY	English	Book Review					ARCHER T, 1989, AVERSION AVOIDANCE A	1	0	1991		Psychology	0
365	DEBONIS, M	AVERSION, AVOIDANCE AND ANXIETY, PERSPECTIVES ON AVERSIVELY MOTIVATED BEHAVIOR - ARCHER,T, NILSSON,LG	ANNEE PSYCHOLOGIQUE	French	Book Review					ARCHER T, 1989, AVERSION AVOIDANCE A	1	0	1991		Psychology	0
366	LENARD, L; KARADI, Z; JANDO, G; OOMURA, Y; NISHINO, H; AOU, S; HAJNAL, A; SANDOR, P; YOSHIMATSU, H	LIMBIC MECHANISMS OF HUNGER MOTIVATED BEHAVIOR - EXPERIMENTS WITH NEUROCHEMICALS	INTERNATIONAL JOURNAL OF PSYCHOPHYSIOLOGY	English	Meeting Abstract						0	0	1991	10.1016/0167-8760(91)90223-K	Psychology	0
367	Canteras N.S.; Swanson L.W.	Projections of the ventral subiculum to the amygdala, septum, and hypothalamus: A PHAL anterograde tract‐tracing study in the rat	Journal of Comparative Neurology	English	Article		bed nuclei of the stria terminalis; circadian rhythms; hippocampus; motivated behavior; neuroendocrine system	Amygdala; Animal; Hippocampus; Hypothalamus; Male; Neural Pathways; Phytohemagglutinins; Rats; Rats, Sprague-Dawley; Septum Pellucidum; Support, Non-U.S. Gov't; Support, U.S. Gov't, P.H.S.; glucocorticoid; leukoagglutinin; amygdaloid nucleus; animal tissue; article; behavior; circadian rhythm; cytoarchitecture; hippocampus; hormone release; hypothalamus; immunoreactivity; male; neuroendocrinology…	The projections of the ventral subiculum are organized differentially along the dorsoventral (or septotemporal) axis of this cortical field, with more ventral regions playing a particularly important role in hippocampal communication with the amygdala, bed nuclei of the stria terminalis (BST), and rostral hypothalamus. In the present study we re‐examined the projection of the ventral subiculum to…	Aggleton J.P., A description of the amygdalo‐hippocampal interconnections in the macaque monkey, Exp. Brain Res., 64, pp. 515-526, (1986); Berk M.L., Finkelstein J.A., Afferent projections to the preoptic area and hypothalamic regions in the rat brain, Neuroscience, 6, pp. 1601-1624, (1981); Blackstad T.W., Commissural connections of the hippocampal region in the rat, with special reference to th…	49	424	1992	10.1002/cne.903240204	Behavioral Sciences	8
368	CANTERAS, NS; SWANSON, LW	PROJECTIONS OF THE VENTRAL SUBICULUM TO THE AMYGDALA, SEPTUM, AND HYPOTHALAMUS - A PHAL ANTEROGRADE TRACT-TRACING STUDY IN THE RAT	JOURNAL OF COMPARATIVE NEUROLOGY	English	Article		HIPPOCAMPUS; CIRCADIAN RHYTHMS; NEUROENDOCRINE SYSTEM; MOTIVATED BEHAVIOR; BED NUCLEI OF THE STRIA TERMINALIS	PHASEOLUS-VULGARIS-LEUCOAGGLUTININ; MEDIAL PREOPTIC NUCLEUS; HIPPOCAMPAL-FORMATION; EFFERENT CONNECTIONS; AFFERENT CONNECTIONS; PREFRONTAL CORTEX; STRIA TERMINALIS; AMMONS HORN; BRAIN-STEM; CAT	The projections of the ventral subiculum are organized differentially along the dorsoventral (or septotemporal) axis of this cortical field, with more ventral regions playing a particularly important role in hippocampal communication with the amygdala, bed nuclei of the stria terminalis (BST), and rostral hypothalamus. In the present study we re-examined the projection of the ventral subiculum to…	AGGLETON JP, 1986, EXP BRAIN RES, V64, P515, DOI 10.1007/BF00340489; BERK ML, 1981, NEUROSCIENCE, V6, P1601, DOI 10.1016/0306-4522(81)90227-X; BLACKSTAD TW, 1956, J COMP NEUROL, V105, P417, DOI 10.1002/cne.901050305; CANTERAS NS, 1992, J COMP NEUROL, V324, P143, DOI 10.1002/cne.903240203; CANTERAS NS, 1992, J COMP NEUROL, V324, P195, DOI 10.1002/cne.903240205; de Nó RL, 1934, J PSYCHOL NEUROL, V4…	49	392	1992	10.1002/cne.903240204	Neurosciences	8
369	KENT, S; BLUTHE, RM; DANTZER, R; HARDWICK, AJ; KELLEY, KW; ROTHWELL, NJ; VANNICE, JL	DIFFERENT RECEPTOR MECHANISMS MEDIATE THE PYROGENIC AND BEHAVIORAL-EFFECTS OF INTERLEUKIN-1	PROCEEDINGS OF THE NATIONAL ACADEMY OF SCIENCES OF THE UNITED STATES OF AMERICA	English	Article		INTERLEUKIN-1 RECEPTOR ANTAGONIST; SICKNESS; FOOD-MOTIVATED BEHAVIOR; SOCIAL BEHAVIOR; FEVER	CORTICOTROPIN-RELEASING FACTOR; IL-1 RECEPTOR; OXYGEN-CONSUMPTION; B-CELLS; ANTAGONIST; RAT; FEVER; BRAIN; ENDOTOXIN; LOCALIZATION	Interleukin 1 (IL-1) is a cytokine released during immune activation that mediates the host's response to infection and inflammation. Peripheral and central injections of IL-1 induce fever and sickness behavior, including decreased food motivation and reduced interest in social activities. To determine the receptor mechanisms responsible for these effects, rats were injected with IL-1 receptor an…	AREND WP, 1990, J CLIN INVEST, V85, P1694, DOI 10.1172/JCI114622; BANDTLOW CE, 1990, J CELL BIOL, V111, P1701, DOI 10.1083/jcb.111.4.1701; BERKENBOSCH F, 1987, SCIENCE, V238, P524, DOI 10.1126/science.2443979; BLATTEIS CM, 1983, BRAIN RES BULL, V11, P519, DOI 10.1016/0361-9230(83)90124-7; BLUTHE RM, 1989, NEUROSCI RES COMMUN, V5, P149; BREDER CD, 1988, SCIENCE, V240, P321, DOI 10.1126/science.325…	40	289	1992	10.1073/pnas.89.19.9117	Multidisciplinary Sciences	12
370	Kent S.; Bluthe R.-M.; Dantzer R.; Hardwick A.J.; Kelley K.W.; Rothwell N.J.; Vannice J.L.	Different receptor mechanisms mediate the pyrogenic and behavioral effects of interleukin 1	Proceedings of the National Academy of Sciences of the United States of America	English	Article		Fever; Food-motivated behavior; Interleukin 1 receptor antagonist; Sickness; Social behavior	Animal; Body Temperature Regulation; Cerebral Ventricles; Comparative Study; Exploratory Behavior; Feeding Behavior; Injections, Intraperitoneal; Injections, Intraventricular; Interleukin-1; Male; Oxygen Consumption; Pyrogens; Rats; Rats, Sprague-Dawley; Rats, Wistar; Receptors, Interleukin-1; Recombinant Proteins; Sialoglycoproteins; Support, Non-U.S. Gov't; Animalia; interleukin 1 receptor; rec…	Interleukin 1 (IL-1) is a cytokine released during immune activation that mediates the host's response to infection and inflammation. Peripheral and central injections of IL-1 induce fever and sickness behavior, including decreased food motivation and reduced interest in social activities. To determine the receptor mechanisms responsible for these effects, rats were injected with IL-1 receptor an…	Dinarello C.A., FASEB J., 2, pp. 108-115, (1988); Berkenbosch F., Van Oers J., Del Rey A., Tilders F., Besedovsky H., Science, 238, pp. 524-526, (1987); Sapolsky R., Rivier C., Yamamoto G., Plotsky P., Vale W., Science, 238, pp. 522-524, (1987); Kluger M.J., Physiol. Rev., 71, pp. 93-127, (1991); Rothwell N.J., Eur. Cytokine Network, 1, pp. 211-213, (1990); Krueger J.M., Walter J., Dinarello C.A.…	40	285	1992	10.1073/pnas.89.19.9117	Computer Science & Mathematics	13
371	Luciana M.; Depue R.A.; Arbisi P.; Leon A.	Facilitation of working memory in humans by a D2 dopamine receptor agonist	Journal of Cognitive Neuroscience	English	Article			bromocriptine; dopamine 2 receptor; placebo; adult; article; clinical article; clinical trial; cognition; controlled study; female; human; human experiment; human tissue; memory; prolactin blood level	Recent studies on the neurobiology of cognition have focused on the ability of the prefrontal cortex (PFO) to support processes of working memory, i.e., mnemonic processes by which information relevant for a correct response is temporarily maintained to he re-evaluated or updated on a trial by trial basis. Of most recent interest is the role played by dopamine (DA) in spatial working memory proce…	Alexander G.E., Delong M.R., Strick P.L., Parallel organization of functionally segregated circuits linking the basal ganglia and cortex, Annual Review of Neuroscience, 9, pp. 357-381, (1986); Arhogast L.A., Murai I., Ben-Jonathan N., Differential alterations in dopamine turnover rates in the stalk-median eminence and posterior pituitary during the preovulatory prolactin surge, Neuroeridocrinolog…	4	232	1992		Education & Educational Research	1
372	LUCIANA, M; DEPUE, RA; ARBISI, P; LEON, A	FACILITATION OF WORKING MEMORY IN HUMANS BY A D2-DOPAMINE RECEPTOR AGONIST	JOURNAL OF COGNITIVE NEUROSCIENCE	English	Article			MONKEY PREFRONTAL CORTEX; DELAYED-RESPONSE TASK; DOPAMINE-RECEPTORS; CEREBRAL-CORTEX; UNIT-ACTIVITY; HUMAN-BRAIN; TYROSINE-HYDROXYLASE; RHESUS-MONKEY; AUTORADIOGRAPHIC DISTRIBUTION; REGIONAL DISTRIBUTION	Recent studies on the neurobiology of cognition have focused on the ability of the prefrontal cortex (PFC) to support processes of working memory, i.e., mnemonic processes by which information relevant for a correct response is temporarily maintained to be reevaluated or updated on a trial-by-trial basis. Of most recent interest is the role played by dopamine (DA) in spatial working memory proces…	ALEXANDER GE, 1986, ANNU REV NEUROSCI, V9, P357, DOI 10.1146/annurev.ne.09.030186.002041; [Anonymous], 1975, PSYCHOL LEARNING MOT; [Anonymous], 1973, MULTIVARIATE ANAL PS; [Anonymous], 1987, BRAIN REWARD SYSTEMS; ARBOGAST LA, 1989, NEUROENDOCRINOLOGY, V49, P525, DOI 10.1159/000125162; Baddeley A., 1986, WORKING MEMORY THOUG, DOI 10.1002/acp.2350020209; BARTON AC, 1987, J NEURAL TRANSM, V68, P25, …	89	217	1992	10.1162/jocn.1992.4.1.58	Neurosciences	0
373	CANTERAS, NS; SIMERLY, RB; SWANSON, LW	PROJECTIONS OF THE VENTRAL PREMAMMILLARY NUCLEUS	JOURNAL OF COMPARATIVE NEUROLOGY	English	Article		HYPOTHALAMUS; AMYGDALA; SEXUALLY DIMORPHIC CIRCUIT; NEUROENDOCRINE SYSTEM; MOTIVATED BEHAVIOR	CENTRAL NERVOUS-SYSTEM; MEDIAL PREOPTIC NUCLEUS; AFFERENT CONNECTIONS; EFFERENT CONNECTIONS; STRIA TERMINALIS; BRAIN-STEM; CONTAINING NEURONS; BED NUCLEUS; FEMALE RAT; IMMUNOHISTOCHEMICAL LOCALIZATION	The projections of the ventral premammillary nucleus (PMv) have been examined with the Phaseolus vulgaris leucoagglutinin (PHAL) method in adult male rats. The results indicate that the nucleus gives rise to two major ascending pathways and a smaller descending pathway. One large ascending pathway terminates densely in most regions of the periventricular zone of the hypothalamus, with the notable…	ABE J, 1987, BRAIN RES BULL, V19, P735, DOI 10.1016/0361-9230(87)90061-X; AKESSON T R, 1991, Society for Neuroscience Abstracts, V17, P418; AKESSON TR, 1988, J NEUROSCI RES, V19, P412, DOI 10.1002/jnr.490190405; Barry J, 1979, Int Rev Cytol, V60, P179, DOI 10.1016/S0074-7696(08)61263-2; BELTRAMINO C, 1984, ACTA ENDOCRINOL-COP, V105, P433, DOI 10.1530/acta.0.1050433; BELTRAMINO C, 1985, NEUROENDOC…	89	142	1992	10.1002/cne.903240205	Neurosciences	7
374	Ganteras N.S.; Swanson L.W.	The dorsal premammillary nucleus: An unusual component of the mammillary body	Proceedings of the National Academy of Sciences of the United States of America	English	Article		Anterior thalamus; Hypothalamus; Limbic circuitry; Motivated behavior; Periaqueductal gray	Animal; Axonal Transport; Brain; Male; Mamillary Bodies; Neurons; Phytohemagglutinins; Rats; Rats, Sprague-Dawley; Support, Non-U.S. Gov't; Support, U.S. Gov't, P.H.S.; Animalia; amygdaloid nucleus; animal tissue; anterior hypothalamus; article; hippocampus; hunger; hypothalamus nucleus; limbic cortex; male; mammillary body; nerve fiber transport; nonhuman; periaqueductal gray matter; prefrontal …	The results of anterograde and retrograde axonal transport experiments in the rat indicate that the dorsal premammillary nucleus (PMd) gives rise to a branched pathway ending in the anterior thalamic group and brainstem, like the medial and lateral mammillary nuclei. However, unlike these nuclei, the ascending PMd projection courses through and to the anterior hypothalamic nucleus, and the descen…	Swanson L.W., Handbook of Chemical Neuroanatomy, 5, pp. 1-124, (1987); Swanson L.W., Cowan W.M., Science, 189, pp. 303-304, (1975); Swanson L.W., Cowan W.M., J. Comp. Neurol., 172, pp. 49-84, (1977); Shibata H., J. Comp. Neurol., 285, pp. 436-452, (1989); Witter M.P., Ostendorf R.H., Groenewegen H.J., Eur. J. Neurosci., 2, pp. 718-725, (1990); Papez J.W., Arch. Neurol. Psychiatry, 38, pp. 725-743…	32	120	1992		Endocrinology & Metabolism	3
375	Lucki I.	5-HT1 receptors and behavior	Neuroscience and Biobehavioral Reviews	English	Article		5-HT<sub>1A</sub>, 5-HT<sub>1B</sub>, 5-HT<sub>1C</sub>, 5-HT<sub>1D</sub> receptors; Behavior; Serotonin	Animal; Behavior; Behavior, Animal; Human; Receptors, Serotonin; Support, U.S. Gov't, P.H.S.; (3 chlorophenyl)piperazine; 1 (2 methoxyphenyl) 4 (4 phthalimidobutyl)piperazine; 1 (3 trifluoromethylphenyl)piperazine; 2 dipropylamino 8 hydroxytetralin; 5 carbamoyltryptamine; 5 methoxy 3 (1,2,3,6 tetrahydro 4 pyridyl) 1h indole; 6 chloro 2 (1 piperazinyl)pyrazine; 8 [2 [4 (2 methoxyphenyl) 1 piperazi…	The activation of different subtypes of the 5-HT1 receptor can be associated with specific behavioral responses. The present review discusses different categories of behavioral studies that have examined functional distinctions among 5-HT1 receptors. These include: 1) behavioral responses elicited by selective 5-HT receptor agonists; 2) drug discrimination experiments; 3) studies of sensorimotor …	Ahlers, Barrett, Central administration of 8-OH-DPAT or midazolam into the archstriatum differentially effects responding under a anticonflict procedure in pigeons, Soc. Neurosci. Abstr., 16, (1990); Arnt, Hyttel, Facilitation of 8-OHDPAT-induced forepaw treading of rats by the 5-HT<sub>2</sub> agonist DOI, Eur. J. Pharmacol., 161, pp. 45-51, (1989); Ator, Discriminative stimulus effects of the n…	145	114	1992	10.1016/S0149-7634(05)80055-7	Computer Science & Mathematics	0
376	CANTERAS, NS; SWANSON, LW	THE DORSAL PREMAMMILLARY NUCLEUS - AN UNUSUAL COMPONENT OF THE MAMMILLARY BODY	PROCEEDINGS OF THE NATIONAL ACADEMY OF SCIENCES OF THE UNITED STATES OF AMERICA	English	Article		HYPOTHALAMUS; ANTERIOR THALAMUS; PERIAQUEDUCTAL GRAY; LIMBIC CIRCUITRY; MOTIVATED BEHAVIOR	MIDBRAIN PERIAQUEDUCTAL GRAY; EFFERENT CONNECTIONS; HORSERADISH-PEROXIDASE; ANTEROGRADE TRANSPORT; AFFERENT-PROJECTIONS; HYPOTHALAMIC AREA; MAMILLARY BODY; RAT; RETROGRADE; CORTEX	The results of anterograde and retrograde axonal transport experiments in the rat indicate that the dorsal premammillary nucleus (PMd) gives rise to a branched pathway ending in the anterior thalamic group and brainstem, like the medial and lateral mammillary nuclei. However, unlike these nuclei, the ascending PMd projection courses through and to the anterior hypothalamic nucleus, and the descen…	BEITZ AJ, 1982, NEUROSCIENCE, V7, P133, DOI 10.1016/0306-4522(82)90157-9; BEITZ AJ, 1985, J COMP NEUROL, V237, P445, DOI 10.1002/cne.902370403; BERACOCHEA DJ, 1989, BEHAV BRAIN RES, V34, P147, DOI 10.1016/S0166-4328(89)80097-X; Brittain D., 1988, THESIS U CALIFORNIA; CRUCE JAF, 1975, BRAIN RES, V85, P211, DOI 10.1016/0006-8993(75)90072-4; FIELD TD, 1978, BRAIN RES BULL, V3, P451, DOI 10.1016/0361…	32	113	1992	10.1073/pnas.89.21.10089	Multidisciplinary Sciences	3
377	LUCKI, I	5-HT1-RECEPTORS AND BEHAVIOR	NEUROSCIENCE AND BIOBEHAVIORAL REVIEWS	English	Article		5-HT1A-RECEPTORS, 5-HT1B-RECEPTORS, 5-HT1C-RECEPTORS, 5-HT1D-RECEPTORS; BEHAVIOR; SEROTONIN	DISCRIMINATIVE STIMULUS PROPERTIES; ANTIDEPRESSANT-LIKE ACTION; AGONIST 8-HYDROXY-2-(DI-N-PROPYLAMINO)TETRALIN 8-OH-DPAT; SEROTONIN1A RECEPTOR AGONIST; FORCED SWIMMING TEST; ACOUSTIC STARTLE; 5-HT1A RECEPTORS; PUTATIVE 5-HT1A; ANXIOLYTIC DRUGS; ANIMAL-MODELS	The activation of different subtypes of the 5-HT1 receptor can be associated with specific behavioral responses. The present review discusses different categories of behavioral studies that have examined functional distinctions among 5-HT1 receptors. These include: 1) behavioral responses elicited by selective 5-HT receptor agonists; 2) drug discrimination experiments; 3) studies of sensorimotor …	AHLERS S T, 1990, Society for Neuroscience Abstracts, V16, P387; ARNT J, 1989, EUR J PHARMACOL, V161, P45, DOI 10.1016/0014-2999(89)90178-7; ATOR NA, 1991, BEHAV PHARMACOL, V2, P3; BARRETT JE, 1986, J PHARMACOL EXP THER, V238, P1009; Barrett JE, 1991, BUSPIRONE MECHANISMS, P37; BENDOTTI C, 1987, LIFE SCI, V41, P635, DOI 10.1016/0024-3205(87)90418-8; BERENDSEN HHG, 1989, PHARMACOL BIOCHEM BE, V33,…	144	103	1992	10.1016/S0149-7634(05)80055-7	Behavioral Sciences	0
378	Carli M.; Samanin R.	Serotonin2 receptor agonists and serotonergic anorectic drugs affect rats' performance differently in a five-choice serial reaction time task	Psychopharmacology	English	Article		5-HT<sub>2</sub> receptors; Arousal; Attention; d-Fenfluramine; Discrimination; Lysergic acid diethylamide; m-Chlorophenylpiperazine; Quipazine; Satiety	Animal; Appetite Depressants; Conditioning, Operant; Fenfluramine; Haloperidol; Lysergic Acid Diethylamide; Male; Piperazines; Psychomotor Performance; Quipazine; Rats; Reaction Time; Receptors, N-Methyl-D-Aspartate; Receptors, Serotonin; Ritanserin; Serotonin; Support, Non-U.S. Gov't; 3-(2-carboxypiperazin-4-yl)propyl-1-phosphonic acid; 4 (3 phosphonopropyl) 2 piperazinecarboxylic acid; anorexig…	A five-choice serial reaction time task was used to study the effects of serotonin (5-HT) receptor agonists and antagonists on accuracy of performance and food-motivated behaviour. Lysergic acid diethylamide (LSD), 0.1 mg/kg IP and quipazine, 2.5 mg/kg IP significantly reduced the percentage of correct responses and increased the percentage of omissions with no effect on other measures such as la…	Appel J.B., The effects of “psychotomimetic” drugs on animal behavior, Psychopharmacology. A review of progress 1957–1967, pp. 1211-1222, (1968); Appel J.B., Cunningham K.A., The use of drug discrimination procedures to characterize hallucinogenic drug actions, Psychopharmacol Bull, 22, pp. 959-967, (1986); Becker D.I., Appel J.B., Freedman D.X., Some effects of lysergic acid diethylamide on visu…	37	93	1992	10.1007/BF02801977	Engineering	1
379	BRUSTAD, RJ	INTEGRATING SOCIALIZATION INFLUENCES INTO THE STUDY OF CHILDRENS MOTIVATION IN SPORT	JOURNAL OF SPORT & EXERCISE PSYCHOLOGY	English	Article			SOCIAL PSYCHOLOGICAL-ASPECTS; YOUTH SPORT; ACHIEVEMENT ATTRIBUTIONS; PERCEIVED COMPETENCE; PHYSICAL COMPETENCE; ABILITY; PARTICIPANTS; COMPETITION; PREDICTORS; ATTITUDES	Youth sport research has failed to address the influential role of socialization agents in shaping children's motivational processes in sport. The purpose of this paper is to encourage the integration of socialization influences, particularly parental behaviors, into the study of children's sport motivation. The impact of socialization influences in shaping those cognitions widely regarded to inf…	AMES C, 1984, J EDUC PSYCHOL, V76, P478, DOI 10.1037/0022-0663.76.3.478; AMES C, 1987, J EDUC PSYCHOL, V79, P409, DOI 10.1037/0022-0663.79.4.409; AMES C, 1978, J EDUC PSYCHOL, V70, P345, DOI 10.1037/0022-0663.70.3.345; [Anonymous], CHILDREN IN SPORT; [Anonymous], ADV PEDIAT SPORT SCI; [Anonymous], CHILDREN SPORT; [Anonymous], 1969, HDB SOCIALIZATION TH; [Anonymous], 1985, INTRINSIC MOTIVATION; [A…	72	90	1992	10.1123/jsep.14.1.59	Sport Sciences	0
380	Lamberty Y.; Gower A.J.	Age-related changes in spontaneous behavior and learning in NMRI mice from middle to old age	Physiology and Behavior	English	Article		Aging; Hole board; Learning; Memory; Mice; Multivariate analysis; Open field; Plus maze; Sensorimotor ability; Water maze; Y maze	Aging; Animal; Arousal; Discrimination Learning; Escape Reaction; Exploratory Behavior; Female; Mental Recall; Mice; Mice, Inbred Strains; Motor Activity; Motor Skills; Orientation; Psychomotor Performance; Reaction Time; Retention (Psychology); Support, Non-U.S. Gov't; adolescent; aged; aging; animal experiment; article; controlled study; female; learning; maze test; mouse; nonhuman; priority jo…	Spontaneous behavior, sensorimotor reflexes and learning of 3-, 11-, 17- and 22-month-old virgin female NMRI mice were compared. Sensorimotor abilities decreased significantly from the age of 17 months in proportion to the muscular and equilibrium demand of the test. Open-field activity, hole board exploration as well as activity in the Y maze and plus maze decreased from the age of 11 months. Ho…	Barnes, Selectivity of neurological and mnemonic deficits in aged rats, Neural plasticity: A life span approach, (1988); Bartus, Dean, Developing and utilizing animal models in the search for an effective treatment for age-related memory disturbances, Normal aging, Alzheimer's disease and senile dementia, (1985); Brandeis, Brandys, Yehuda, The use of the Morris water maze in the study of memory a…	31	77	1992	10.1016/0031-9384(92)90206-H	Computer Science & Mathematics	0
381	LAMBERTY, Y; GOWER, AJ	AGE-RELATED-CHANGES IN SPONTANEOUS BEHAVIOR AND LEARNING IN NMRI MICE FROM MIDDLE TO OLD-AGE	PHYSIOLOGY & BEHAVIOR	English	Article		AGING; LEARNING; MEMORY; OPEN FIELD; PLUS MAZE; Y-MAZE; WATER MAZE; HOLE BOARD; SENSORIMOTOR ABILITY; MULTIVARIATE ANALYSIS; MICE	LOCOMOTOR-ACTIVITY; WATER-MAZE; PLUS-MAZE; MEMORY; MOUSE; RATS; SCOPOLAMINE; ALTERNATION; DEFICITS; DECLINE	Spontaneous behavior, sensorimotor reflexes and learning of 3-, 11-, 17- and 22-month-old virgin female NMRI mice were compared. Sensorimotor abilities decreased significantly from the age of 17 months in proportion to the muscular and equilibrium demand of the test. Open-field activity, hole board exploration as well as activity in the Y maze and plus maze decreased from the age of 11 months. Ho…	BARNES CA, 1988, NEURAL PASTICITY LIF; BARTUS RT, 1985, NORMAL AGING ALZHEIM; BRANDEIS R, 1989, INT J NEUROSCI, V48, P29, DOI 10.3109/00207458909002151; CHEAL ML, 1987, EXP AGING RES, V13, P29; Dagnelie P, 1985, THEORIE METHODES STA; DEAN RL, 1981, EXP AGING RES, V7, P427, DOI 10.1080/03610738108259823; DETOLEDOMORRELL L, 1988, NEURAL PLACTICITY LI; GAGE FH, 1989, NEUROBIOL AGING, V10, P347, DOI …	31	56	1992	10.1016/0031-9384(92)90206-H	Psychology	0
382	KENT, S; KELLEY, KW; DANTZER, R	EFFECTS OF LIPOPOLYSACCHARIDE ON FOOD-MOTIVATED BEHAVIOR IN THE RAT ARE NOT BLOCKED BY AN INTERLEUKIN-1 RECEPTOR ANTAGONIST	NEUROSCIENCE LETTERS	English	Article		LIPOPOLYSACCHARIDE; INTERLEUKIN-1; INTERLEUKIN-1 RECEPTOR ANTAGONIST; OPERANT BEHAVIOR; FEEDING; RAT	TUMOR-NECROSIS-FACTOR; PERIPHERALLY INJECTED INTERLEUKIN-1; ACUTE-INFLAMMATION; IL-1 RECEPTOR; SEPTIC SHOCK; ENDOTOXIN; EXPRESSION; FEVER; INVOLVEMENT; INHIBITION	To investigate the role of interleukin-1 (IL-1) in the decrease in food-motivated behavior after peripheral administration of lipopolysaccharide (LPS), rats trained to press a lever for food on a fixed ratio 10 schedule were pre-treated with a recombinant human IL-1 receptor antagonist (IL-1ra). This endogenous cytokine has been shown to block most of the inflammatory and immune effects of IL-1 b…	ALEXANDER HR, 1991, J EXP MED, V173, P1029, DOI 10.1084/jem.173.4.1029; BLOEDOW DC, 1991, PHARMACEUT RES, V8, P55; BLUTHE RM, 1991, EUR J PHARMACOL, V209, P281, DOI 10.1016/0014-2999(91)90184-R; BLUTHE RM, 1992, BRAIN RES, V573, P318, DOI 10.1016/0006-8993(92)90779-9; BLUTHE RM, 1989, NEUROSCI RES COMMUN, V5, P149; CALAPAI G, 1991, NEUROSCI RES COMMUN, V9, P53; CANNON JG, 1990, J INFECT DIS, V161…	32	55	1992	10.1016/0304-3940(92)90209-P	Neurosciences	17
383	Fibiger H.C.; Phillips A.G.; Brown E.E.	The neurobiology of cocaine-induced reinforcement.	Ciba Foundation symposium	English	Review			Animals; Brain; Cocaine; Dopamine; Humans; Reinforcement (Psychology); Self Administration; cocaine; dopamine; animal; brain; drug effect; drug self administration; human; metabolism; reinforcement; review	Cocaine has potent pharmacological actions on a number of monoaminergic systems in the brain, including those that use noradrenaline, dopamine and serotonin as neurotransmitters. There is growing evidence that cocaine's effects on dopaminergic neurons, particularly those that make up the mesolimbic system, are closely associated with its rewarding properties. For example, low doses of dopamine re…		1	51	1992		Endocrinology & Metabolism	0
384	Gerstenfeld P.B.	Smile when you call me that!: The problems with punishing hate motivated behavior	Behavioral Sciences & the Law	English	Article			article; behavior; crime; law; law enforcement; motivation; policy; punishment	During the last several years, many jurisdictions have enacted laws meant to punish behavior motivated by racial hatred or other forms of bigotry. The actual impact of these laws is probably largely symbolic. These laws, which are often called “hate crime” laws, have a number of problems. Hate crime laws may violate the constitution, but this problem can usually be avoided through careful draftin…		1	31	1992	10.1002/bsl.2370100209	Psychology	0
385	GERSTENFELD, PB	SMILE WHEN YOU CALL ME THAT - THE PROBLEMS WITH PUNISHING HATE MOTIVATED BEHAVIOR	BEHAVIORAL SCIENCES & THE LAW	English	Article				During the last several years, many jurisdictions have enacted laws meant to punish behavior motivated by racial hatred or other forms of bigotry. The actual impact of these laws is probably largely symbolic. These laws, which are often called "hate crime" laws, have a number of problems. Hate crime laws may violate the constitution, but this problem can usually be avoided through careful draftin…	*AM PSYCH ASS, 1987, DIAGN STAT MAN MENT, P199; [Anonymous], 1988, ELIMINATING RACISM P; Aronson E., 1969, ADV EXPT SOCIAL PSYC, V4, P2; BYRNES DA, 1990, J APPL SOC PSYCHOL, V20, P341, DOI 10.1111/j.1559-1816.1990.tb00415.x; CARLSMITH, 1968, CONT ISSUES SOCIAL P, P212; CILWICK T, 1991, ABA J, V77, P22; COHEN AR, 1964, ATTITUDE CHANGE SOCI, P121; Cook S. W., 1984, GROUPS CONTACT PSYCH, P155; CURRI…	37	29	1992	10.1002/bsl.2370100209	Psychology	0
386	Di Chiara G.; Morelli M.; Acquas E.; Carboni E.	Functions of dopamine in the extrapyramidal and limbic systems. Clues for the mechanism of drug actions	Arzneimittel-Forschung/Drug Research	English	Conference paper		brain, chemical information transmission; dopamine; drug abuse; Parkinson's disease, drug actions	Animal; Dopamine; Extrapyramidal Tracts; Human; Limbic System; amphetamine; dizocilpine; dopamine receptor; morphine; n methyl dextro aspartic acid receptor; animal experiment; animal model; brain region; conference paper; dopaminergic system; drug abuse; extrapyramidal syndrome; human; nonhuman; parkinson disease; priority journal; rat; subcutaneous drug administration	Dopamine (DA) is a neurotransmitter which modulates the transfer of information along fast-conducting pathways at the level of two main nodal points: the ventral striatum, composed by limbic areas (nucleus accumbens, tuberculum olfatorium) and the dorsal striatum, composed by extrapyramidal nuclei (caudate-putamen). These two subdivisions of the enlarged basal ganglia, are provided with different…		1	27	1992		Business	1
387	Cruz-Morales S.E.; Duran-Arevalo M.; Del Guante M.A.D.; Quirarte G.; Prado-Alcala R.A.	A threshold for the protective effect of over-reinforced passive avoidance against scopolamine-induced amnesia	Behavioral and Neural Biology	English	Article			Animal; Avoidance Learning; Brain; Cholinergic Fibers; Male; Mental Recall; Overlearning; Rats; Rats, Inbred Strains; Reinforcement Schedule; Retention (Psychology); Scopolamine; Support, Non-U.S. Gov't; acetylcholine; cholinergic receptor; methylscopolamine; scopolamine bromide; sodium chloride; amnesia; animal experiment; anticholinergic effect; article; avoidance behavior; cholinergic activity…	Acetylcholine-receptor blockers produce amnesia of aversively motivated behaviors. However, when animals are submitted to relatively high intensities of footshock (over-reinforcement), anticholinergic treatment does not induce memory impairments. The aim of this work was to determine whether the antiamnesic effect produced by increasing the magnitude of the negative reinforcer is gradually establ…	Bammer, Pharmacological investigations of neurotransmitter involvement in passive avoidance responding: A review and some new results, Neuroscience and Biobehavioral Reviews, 6, pp. 247-296, (1982); Bartus, Cholinergic drug effects on memory and cognition in animals, Aging in the 1980s: Psychological issues, pp. 163-180, (1980); Cobos-Zapiain, Prado-Alcala, Aplicación de picrotoxina en la substan…	25	26	1992	10.1016/0163-1047(92)90248-3	Psychology	1
388	VASSELLI, JR; FIENE, JA; MAGGIO, CA	RELATIONSHIP OF ADIPOCYTE SIZE TO HYPERPHAGIA IN DEVELOPING MALE OBESE ZUCKER RATS	AMERICAN JOURNAL OF PHYSIOLOGY	English	Article		FEEDING BEHAVIOR; FAT CELL SIZE; HIGH-FAT DIETS; ADIPOSE TISSUE BIOPSY; PERIPHERAL METABOLIC CONTROL	LIPOPROTEIN-LIPASE ACTIVITY; FOOD MOTIVATED BEHAVIOR; ADIPOSE-TISSUE; FA/FA RATS; CELLULARITY; NUMBER; DIET	In growing male obese Zucker rats, hyperphagia reaches a maximum or "breakpoint" and declines at an earlier age with high fat than with chow-type diets. A serial adipose tissue biopsy technique was used to correlate changes of retroperitoneal adipocyte size and feeding behavior in 5- to 7-wk-old male lean and obese rats fed laboratory chow or a 35% fat diet until 30 wk of age. Although chow-fed g…	BRAY GA, 1977, FED PROC, V36, P148; CARLISLE HJ, 1969, J COMP PHYSIOL PSYCH, V69, P107, DOI 10.1037/h0027925; CLEARY MP, 1979, AM J PHYSIOL, V236, pE508, DOI 10.1152/ajpendo.1979.236.5.E508; DEMARTINIS FD, 1982, J LIPID RES, V23, P1107; FAUST IM, 1978, AM J PHYSIOL, V235, pE279, DOI 10.1152/ajpendo.1978.235.3.E279; FAUST IM, 1977, SCIENCE, V197, P393, DOI 10.1126/science.877564; FOLCH J, 1951, J …	25	10	1992	10.1152/ajpregu.1992.262.1.R33	Physiology	0
389	Keyes C.D.	Ethical judgment and brain function: An interpretation of Paul D. MacLean's hypothesis	Journal of Social and Evolutionary Systems	English	Article				This essay explains and interprets the ethical significance of the neurobiological research of Paul D. MacLean M.D. (Senior Research Scientist, National Institute of Mental Health), best known for identifying the "limbic system" in 1952. MacLean hypothesizes that the human brain has maintained the previous stages of its evolutionary development. The resulting "triune" brain produces three distinc…	Aristotle, Nicomachean Ethics, (1962); Ashrook, The Brain and Belief, (1988); Bronowski, The Logic of the Mind, American Scientist, pp. 1-15, (1966); Churchland, Neurophilosophy: Toward a Unified Science of the Mind/Brain, (1986); Fromm, The Anatomy of Human Destructiveness, (1973); Koestler, The Ghost in the Machine, (1967); Macklin, Man's ‘Animal Brains’ and Animal Nature Some Implications of a…	18	4	1992	10.1016/1061-7361(92)90025-9	Biochemistry & Molecular Biology	0
390	Halperin J.R.P.; Dunham D.W.	Postponed Conditioning: Testing a Hypothesis About Synaptic Strengthening	Adaptive Behavior	English	Article		aggression; Betta splendens; conditioning; connectionism; learning, backward conditioning; motivation; synaptic strengthening		A connectionist neural circuit model of motivated behavior that uses a variant on Hebbian synaptic plasticity (Halperin, 1990, 1991) predicts that transient excitatory conditioning should occur to a stimulus presented after the US has been removed, provided that this CS presentation is postponed until just before the end of a behavioral afterdischarge. We report here some experimental confirmatio…	Fantino E., Logan C.A., The experimental analysis of behavior: A biological approach, (1979); Franchina J.J., Effects of flavor salience on aversion performance following relatively long-delay backward conditioning procedures, Behavioral and Neural Biology, 51, pp. 127-135, (1989); Hallam J., Halperin J.R.P., Terminal testing program for brain and neuron, (1991); Halperin J.R.P., A connectionist …	28	4	1992	10.1177/105971239200100103		0
391	ADAMS, RM	ANTHROPOLOGICAL PERSPECTIVES ON ANCIENT TRADE	CURRENT ANTHROPOLOGY	English	Article				Most studies of ancient trade, it is argued, have tended to isolate the subject too narrowly as habitual patterns in the movement of goods. New knowledge continues to be generated using that approach, partly as a result of recent technical advances in archaeology. Substantial further progress, however, will require an understanding of the more complex and multifaceted significance of trade that m…	Adams R. McC., 1966, EVOLUTION URBAN SOC; Adams Robert M., 1972, URUK COUNTRYSIDE NAT; ALAGOA EJ, 1970, J AFR HIST, V11, P319, DOI 10.1017/S0021853700010173; ALPERS EA, 1969, J AFR HIST, V10, P405, DOI 10.1017/S0021853700036355; [Anonymous], 1972, ANTHR PAPERS; [Anonymous], TRADE MARKET EARLY E; [Anonymous], 1970, RECONSTRUCTING PREHI; [Anonymous], 1970, PRECOLONIAL AFRICAN; [Anonymous], 1955, TH…	89	3	1992	10.1086/204022	Social Sciences	0
392	Bou-Ghannam Akram A.	Controlling reactive behavior with consistent world modeling and reasoning	Proceedings of SPIE - The International Society for Optical Engineering	English	Conference paper	Applications of Artificial Intelligence X: Machine Vision and Robotics		Artificial Intelligence; Mathematical Techniques - Vectors; Robots - Mobile; Systems Science and Cybernetics - Cognitive Systems; Vehicles - Navigation Systems; Cognitive Modules; Cognitive Planning Activity; Consistent World Modeling; Obstacle Avoidance; Random Wander; Robot Reactive Behavior; Robots	Based on the philosophical view of reflexive behaviors and cognitive modules working in a complementary fashion, this paper proposes a hybrid decomposition of the control architecture for an intelligent, fully autonomous mobile robot. This architecture follows a parallel distributed decomposition and supports a hierarchy of control with lower-level reflexive type behaviors working in parallel wit…		1	2	1992			0
393	KEYES, CD	ETHICAL JUDGMENT AND BRAIN-FUNCTION - AN INTERPRETATION OF MACLEAN,PAUL,D. HYPOTHESIS	JOURNAL OF SOCIAL AND EVOLUTIONARY SYSTEMS	English	Article				This essay explains and interprets the ethical significance of the neurobiological research of Paul D. MacLean, M. D. (Senior Research Scientist, National Institute of Mental Health), best known for identifying the ''limbic system'' in 1952. MacLean hypothesizes that the human brain has maintained the previous stages of its evolutionary development. The resulting ''triune'' brain produces three d…	[Anonymous], 1968, REPUBLIC; [Anonymous], 1986, NEUROPHILOSOPHY UNIF; [Anonymous], 1967, GHOST MACHINE; ARiSTOTLE, 1962, NICOMACHEAN ETHICS; ASHROOK JB, 1988, BRAIN BELIEF; BRONOWSKI J, 1966, AM SCI SPR, P1; FROMM E, 1973, ANATOMY HUMAN DESTRU, P295; MACKLIN R, 1978, PHILOS PHENOMEN RES, V39, P155, DOI 10.2307/2106976; MACLEAN PD, 1962, J NERV MENT DIS, V135, P289, DOI 10.1097/00005053-196210000-…	18	2	1992	10.1016/1061-7361(92)90025-9	Social Sciences	0
394	Holland M.W.	Inside the politicized classroom: A student's account of a seminar on Indian treaty rights	Academic Questions	English	Article				The Indian treaty rights seminar faculty taught me almost nothing about the subject for which they had ostensibly convened the seminar. The did not even define their terms. That is, we students were never instructed as to what an Indian treaty is, nor were we shown how the courts extrapolated the controversial new Indian rights from certain treaty stipulations. What they did teach is that undemon…		1	0	1992	10.1007/BF02734893	Psychology	0
395	KLINGBERG, F; MARECK, B	MAMMILLARY BODIES ARE INTEGRATED IN LEARNING FEAR-MOTIVATED BEHAVIOR OF RATS	EUROPEAN JOURNAL OF NEUROSCIENCE	English	Meeting Abstract						0	0	1992		Neurosciences	0
396	TRULLAS, R; SKOLNICK, P	DIFFERENCES IN FEAR MOTIVATED BEHAVIORS AMONG INBRED MOUSE STRAINS	PSYCHOPHARMACOLOGY	English	Article		INBRED MOUSE STRAINS; ELEVATED MAZE; FEAR; HYPONEOPHAGIA; STARTLE RESPONSE; OPEN FIELD ACTIVITY; STRESS; CORTICOSTERONE	ELEVATED PLUS-MAZE; POTENTIATED STARTLE; ACOUSTIC STARTLE; ANXIETY; MODEL; RATS; BENZODIAZEPINES; HYPONEOPHAGIA; ANTAGONISTS; BLOCKADE	The behavioral performance of inbred mouse strains was examined in animal models of anxiety to evaluate the potential contribution of genetic factors to fear-motivated behaviors. The preference that randomly bred mice and rats exhibit for the enclosed as opposed to the open arms of an elevated maze has been considered a fear-motivated behavior. Pronounced differences were observed in this measure…	[Anonymous], 1979, PROGR PSYCHOBIOLOGY; BRITTON DR, 1981, PHARMACOL BIOCHEM BE, V15, P577, DOI 10.1016/0091-3057(81)90212-4; CRAWLEY J, 1980, PHARMACOL BIOCHEM BE, V13, P167, DOI 10.1016/0091-3057(80)90067-2; CRAWLEY JN, 1984, NEUROPHARMACOLOGY, V23, P531, DOI 10.1016/0028-3908(84)90026-1; DAVIS M, 1981, PSYCHOPHARMACOLOGY, V75, P219, DOI 10.1007/BF00432427; DAVIS M, 1990, PHARMACOL THERAPEUT, V4…	36	365	1993	10.1007/BF02244948	Neurosciences	6
397	FANSELOW, MS; DECOLA, JP; YOUNG, SL	MECHANISMS RESPONSIBLE FOR REDUCED CONTEXTUAL CONDITIONING WITH MASSED UNSIGNALED UNCONDITIONAL STIMULI	JOURNAL OF EXPERIMENTAL PSYCHOLOGY-ANIMAL BEHAVIOR PROCESSES	English	Article			MEDIAL GENICULATE-BODY; LONG-TERM HABITUATION; CENTRAL GRAY LESIONS; MOTIVATED BEHAVIOR; LATENT INHIBITION; ACOUSTIC STARTLE; FEAR; RATS; AMYGDALA; NALOXONE	Massed presentation of unsignaled shock results in less conditional freezing to contextual cues than do distributed presentations. Consistent with an account of the learning deficit based on the perceptual-defensive-recuperative theory, the massed-shock deficit was attenuated by preexposure to shock or the conditioning context. This formulation was also successfully applied to the deficit in cond…	ABBOTT FV, 1986, EUR J PHARMACOL, V126, P141, DOI 10.1016/0014-2999(86)90750-8; AITKEN PP, 1974, ANIM BEHAV, V22, P731, DOI 10.1016/S0003-3472(74)80024-2; Allison J., 1967, PSYCHON SCI, V8, P269; [Anonymous], FEAR AVOIDANCE PHOBI; BOLLES RC, 1980, BEHAV BRAIN SCI, V3, P291, DOI 10.1017/S0140525X0000491X; BORSZCZ GS, 1989, J EXP PSYCHOL ANIM B, V15, P54, DOI 10.1037/0097-7403.15.1.54; CAHILL L, 19…	75	83	1993	10.1037/0097-7403.19.2.121	Psychology	0
398	Fibiger H.C.	Mesolimbic dopamine: An analysis of its role in motivated behavior	Seminars in Neuroscience	English	Article		dopamine; feeding; neuroleptics; nucleus accumbens; sexual behavior	amphetamine; cocaine; dopamine; dopamine receptor blocking agent; neuroleptic agent; animal behavior; animal experiment; behavior; cell function; dopamine receptor blocking; dopamine release; dopaminergic nerve cell; limbic cortex; microdialysis; motivation; nerve cell; neurochemistry; nonhuman; nucleus accumbens; rat; review; sedation; sexual behavior	Dopaminergic neurons that innervate the region of the nucleus accumbens are important substrates for the reinforcing properties of stimulant drugs such as cocaine and damphetamine. This raises questions regarding the normal functions of these neurons in motivated behaviors. A review of recent data, obtained primarily with in vivo brain microdialysis, indicates that dopamine release is enhanced in…	Craig, Appetites and Aversions as Constituents of Instincts, Biological Bulletin, 34, pp. 91-107, (1918); Konorski, Integrative Activity of the Brain, (1967); Woodworth, Dynamic Psychology, (1918); Fibiger, Zis, McGeer, Feeding and drinking deficits after 6-hydroxydopamine administration in the rat: similarities to the lateral hypothalamic syndrome, Brain Res, 55, pp. 135-148, (1973); Marshall, R…	47	42	1993	10.1016/S1044-5765(05)80039-9	Neurosciences	5
399	Burgess M.L.; Davis J.M.; Wilson S.P.; Borg T.K.; Burgess W.A.; Buggy J.	Effects of intracranial self-stimulation on selected physiological variables in rats	American Journal of Physiology - Regulatory Integrative and Comparative Physiology	English	Article		physiology; positive reinforcement; reinforcing brain stimulation; sympathetic nervous system activity	adrenalin; corticosterone; noradrenalin; adaptation; animal experiment; arousal; article; brain depth stimulation; controlled study; heart rate; hormone blood level; instrumental conditioning; male; mean arterial pressure; nonhuman; oxygen consumption; priority journal; rat; rectum temperature; reinforcement; self stimulation; sympathetic tone; ventral tegmentum	The purpose of this investigation was to characterize selected metabolic, cardiovascular, and hormonal responses to reinforcing intracranial self- stimulation (ICSS) of the ventral tegmental area (VTA) in rats. Twenty male Sprague-Dawley rats were stereotaxically implanted with bipolar electrodes aimed at the VTA of the brain. Rats were trained to lever-press for ICSS for 1 wk. While they adapted…		1	29	1993	10.1152/ajpregu.1993.264.1.r149	Psychology	1
400	Orzi F.; Morelli M.; Fieschi C.; Pontieri F.E.	Metabolic mapping of the pharmacological and toxicological effects of dopaminergic drugs in experimental animals.	Cerebrovascular and brain metabolism reviews	English	Review			Animals; Brain; Brain Mapping; Carbon Radioisotopes; Central Nervous System Stimulants; Deoxyglucose; Dopamine Agents; Parkinson Disease; carbon; central stimulant agent; deoxyglucose; diagnostic agent; dopamine receptor stimulating agent; animal; brain; brain mapping; classification; drug effect; metabolism; Parkinson disease; review; scintiscanning	Functional consequences of pharmacological and toxicological manipulations of the dopaminergic systems were evaluated by means of the 2-[14C]deoxyglucose (DG) method for measuring local rates of cerebral glucose utilization. Administration of dopamine agonist drugs modifies glucose metabolism in selected brain areas. Several factors, such as the compound used, the dose, length, and modality of th…		1	18	1993		Psychology	0
401	ORZI, F; MORELLI, M; FIESCHI, C; PONTIERI, FE	METABOLIC MAPPING OF THE PHARMACOLOGICAL AND TOXICOLOGICAL EFFECTS OF DOPAMINERGIC DRUGS IN EXPERIMENTAL-ANIMALS	CEREBROVASCULAR AND BRAIN METABOLISM REVIEWS	English	Review		2-DEOXYGLUCOSE; GLUCOSE METABOLISM; DOPAMINE AGONISTS; AUTORADIOGRAPHY; DOPAMINERGIC PATHWAYS	CEREBRAL GLUCOSE-UTILIZATION; FREELY MOVING RATS; INCREASE EXTRACELLULAR DOPAMINE; SUBSTANTIA NIGRA LESIONS; ENERGY-METABOLISM; 1-METHYL-4-PHENYL-1,2,3,6-TETRAHYDROPYRIDINE MPTP; NUCLEUS ACCUMBENS; RHESUS-MONKEYS; INDUCED SENSITIZATION; BRAIN-STIMULATION	Functional consequences of pharmacological and toxicological manipulations of the dopaminergic systems were evaluated by means of the 2-[C-14]deoxyglucose (DG) method for measuring local rates of cerebral glucose utilization. Administration of dopamine agonist drugs modifies glucose metabolism in selected brain areas. Several factors, such as the compound used, the dose, length, and modality of t…	BALSTER RL, 1983, PHARM BIOCH BEHAV, V1, P67; BANKIEWICZ KS, 1986, LIFE SCI, V39, P7, DOI 10.1016/0024-3205(86)90431-5; BEARDSLEY PM, 1986, DRUG ALCOHOL DEPEN, V18, P149, DOI 10.1016/0376-8716(86)90047-5; BECK T, 1987, EUR J PHARMACOL, V139, P139, DOI 10.1016/0014-2999(87)90245-7; BELL RD, 1983, PHARMACOL BIOCHEM BE, V18, P1, DOI 10.1016/0091-3057(83)90241-1; BELL RD, 1982, NEUROLOGY, V32, P377, …	135	18	1993		Neurosciences	0
402	King J.	The demand for higher education in Puerto Rico	Economics of Education Review	English	Article				Enrollment models are estimated for three Puerto Rico university systems. The opportunity cost and benefit to education are both measured as expected wage rates, a formulation which appears appropriate given the island's historically high unemployment rates. From the consumption function literature support is found for short-term, rather than a future oriented, decision framework to underlie the …	Ackley, Macroeconomics: Theory and Policy, (1978); Becker, The demand for higher education, The Economics of American Universities, (1990); Belsey, Et al., Regression Diagnostics, (1980); Cao, Ramon, Análisis de la tarifas de matrícula en la Universidad de Puerto Rico, Oficina de Planificación y Desarrollo, enero, (1991); Cao, Ramon, Matos Diax, Tasas de rendimento privado de la educación: un est…	32	11	1993	10.1016/0272-7757(93)90008-5		0
403	RASSNICK, S; KRECHMAN, J; KOOB, GF	CHRONIC ETHANOL PRODUCES A DECREASED SENSITIVITY TO THE RESPONSE-DISRUPTIVE EFFECTS OF GABA RECEPTOR COMPLEX ANTAGONISTS	PHARMACOLOGY BIOCHEMISTRY AND BEHAVIOR	English	Article		BICUCULLINE METHIODIDE; RO 15-4513; ETHANOL; ETHANOL DEPENDENCE; GABA; RAT	GAMMA-AMINOBUTYRIC ACID; OPERATED CHLORIDE CHANNELS; MEDIATED CL-36(-) UPTAKE; MOUSE-BRAIN MEMBRANES; A RECEPTOR; RAT-BRAIN; BENZODIAZEPINE BINDING; INVERSE AGONIST; DEPENDENT RATS; AUDIOGENIC-SEIZURES	Disruption of responding for food reinforcement may reflect the motivational state subsequent to the onset of an aversive event and has previously been shown to be sensitive to spontaneous withdrawal from ethanol and precipitated opiate withdrawal. The purpose of this study was to attempt to precipitate ethanol withdrawal with bicuculline methiodide, a competitive GABA(A) receptor antagonist, and…	ADINOFF B, 1986, BIOL PSYCHIAT, V21, P643, DOI 10.1016/0006-3223(86)90125-3; ALLAN AM, 1987, PHARMACOL BIOCHEM BE, V27, P665, DOI 10.1016/0091-3057(87)90192-4; BALDWIN HA, 1991, PSYCHOPHARMACOLOGY, V103, P227, DOI 10.1007/BF02244208; BECKER HC, 1989, PHARMACOL BIOCHEM BE, V32, P163, DOI 10.1016/0091-3057(89)90227-X; BERNIK M A, 1991, Journal of Psychopharmacology, V5, P215, DOI 10.1177/0269881191…	56	11	1993	10.1016/0091-3057(93)90029-S	Behavioral Sciences	0
404	Delgado-Martinez A.D.; Vives F.	Effects of medial prefrontal cortex stimulation on the spontaneous activity of the ventral pallidal neurons in the rat	Canadian Journal of Physiology and Pharmacology	English	Article		electrophysiology; medial prefrontal cortex; ventral pallidum	animal experiment; article; controlled study; electrophysiology; frontal cortex; globus pallidus; male; nonhuman; priority journal; rat	The neural connections from the medial prefrontal cortex to the ventral pallidum were investigated in urethane-anesthetized rats. Extracellular recordings were made from 124 spontaneously firing neurons in the ventral pallidum while the medial prefrontal cortex was electrically stimulated. The most frequent response to prefrontal cortex stimulation was inhibition of the firing rate of 72.3% of th…		1	9	1993	10.1139/y93-053	Psychology	0
405	Quirarte G.L.; Cruz-Morales S.E.; Diaz Del Guante M.A.; Garcia M.; Prado-Alcala R.A.	Protective effect of under-reinforcement of passive avoidance against scopolamine-induced amnesia	Brain Research Bulletin	English	Article		Memory consolidation; Over-reinforcement; Passive avoidance learning; Scopolamine-induced amnesia; Under-reinforcement	Amnesia; Animal; Avoidance Learning; Male; Muscarinic Antagonists; Rats; Rats, Wistar; Reinforcement Schedule; Scopolamine; acetylcholine; methylscopolamine; muscarinic receptor; muscarinic receptor blocking agent; scopolamine bromide; amnesia; animal model; cholinergic nerve cell; conference paper; controlled study; male; memory consolidation; nonhuman; passive avoidance; priority journal; prote…	Administration of antimuscarinic drugs induces amnesia of aversively motivated behaviors. However, when relatively high intensities of footshock are used during training (over-reinforcement), animals become protected against such amnesic state. Moreover, the protective effect is established in a none-or-all fashion i.e., within a series of increasing intensities a minute augmentation of footshock…	Bammer, Pharmacological investigations of neurotransmitter involvement in passive avoidance responding: A review and some new results, Neurosci. Biobehav. Rev., 6, pp. 247-296, (1982); Bartus, Dean, Pontecorvo, Flicker, The Cholinergic Hypothesis: A Historical Overview, Current Perspective, and Future Directions, Annals of the New York Academy of Sciences, 44, pp. 332-358, (1985); Cruz-Morales, D…	15	9	1993	10.1016/0361-9230(93)90301-Q		0
406	Wise T.N.	Teaching psychosomatic medicine: Utilizing concurrent perspectives	Psychotherapy and Psychosomatics	English	Article		Behavior; Consultation-liaison psychiatry; Education; Emotions; Medical model; Personality; Psychosomatic medicine	article; comprehension; depression; emotion; medical education; model; personality; phenomenology; psychiatry; psychological aspect; psychosomatics; social aspect	Teaching psychosomatic medicine is a challenge in the contemporary medical culture that rewards technology and empiricism. The biopsychosocial model of disease offers an overview about psychosomatic medicine for educating students at all levels of medical training. The teacher can then utilize the various perspectives found in psychiatry to emphasize that the medical model of disease states which…		1	5	1993	10.1159/000288652		0
407	Pulvirenti L.	Functional neurotoxicity of drugs of abuse	Functional Neurology	English	Review		amphetamines; drug self-administration; drugs of abuse; limbic system; neurotoxicity	Animal; Human; Limbic System; Motivation; Nerve Net; Psychotropic Drugs; Street Drugs; Substance-Related Disorders; Support, Non-U.S. Gov't; alcohol; amphetamine; barbituric acid derivative; benzodiazepine; cocaine; diamorphine; dopamine receptor blocking agent; glutamate receptor antagonist; opiate; opiate antagonist; psychostimulant agent; drug abuse; human; neurotoxicity; review	The epidemic growth of the use of controlled substances has brought their toxic effects to clinical attention. Several drugs of abuse are known to induce nerve cell toxicity after acute and chronic administration. In addition, it has been suggested that the three main classes of abused substances, namely psychostimulants, ethanol and opiates also induce changes in the function of discrete neural …		1	3	1993		Social Sciences	0
408	SCHOLNICK, EK; HALL, WS; WALLNER, KE; LIVESEY, K	THE LANGUAGES OF AFFECT - DEVELOPMENTAL AND FUNCTIONAL CONSIDERATIONS	MERRILL-PALMER QUARTERLY-JOURNAL OF DEVELOPMENTAL PSYCHOLOGY	English	Article			FEELING STATES; EMOTIONS; ACQUISITION; TALK	Children's conversations were investigated to determine whether a theory of motivated behavior was revealed that explains the causes which produce an affect, the object of the affect, its behavioral and physiological signs, and the consequences of experiencing the affect. Also examined was whether discussions varied for two affect categories: preferences and emotions. One analysis was based on th…	[Anonymous], CHILDRENS UNDERSTAND; [Anonymous], 1973, 1 LANGUAGE; BAUMRIND D, 1967, GENET PSYCHOL MONOGR, V75, P43; BLOOM L, 1987, J EXP CHILD PSYCHOL, V43, P112, DOI 10.1016/0022-0965(87)90054-3; BRETHERTON I, 1986, CHILD DEV, V57, P529, DOI 10.2307/1130334; BRETHERTON I, 1982, DEV PSYCHOL, V18, P906, DOI 10.1037/0012-1649.18.6.906; DUNN J, 1991, CHILD DEV, V62, P1352, DOI 10.2307/1130811; DUNN …	23	2	1993		Psychology	0
409	Fonberg E.; Korczyński R.	The suppressing effect of chlorpromazine treatment on alimentary-social differentiation in amygdala dogs	Integrative Physiological and Behavioral Science	English	Article		alimentary responses; amygdala damage; Chlorpromazine; instrumental differentiation; social responses	Amygdala; Animal; Appetitive Behavior; Arousal; Chlorpromazine; Conditioning, Classical; Dogs; Dopamine; Eating; Male; Motivation; Receptors, Dopamine; Reinforcement Schedule; Social Behavior; Support, Non-U.S. Gov't; Support, U.S. Gov't, P.H.S.; chlorpromazine; dopamine; dopamine receptor; amygdaloid nucleus; animal; appetite; arousal; article; conditioned reflex; dog; drug effect; eating; male;…	Experiments were performed on dogs with bilateral electrolytic damage of dorso-medial amygdala. Before the operation dogs were trained in alimentary-social reward differentiation. It consisted in conditioning of instrumental responses of either right or left foreleg to two different tones respectively. Chlorpromazine was injected intramuscularly in 1,5 mg/kg dose during four consecutive days, beg…	Adler L.A., Angrist B., Reiter S., Rotrosen J., Neuroleptic-induced akathisia: a review, Psychopharmacology, 97, pp. 1-11, (1989); Aggleton J.P., Mishkin M., The amygdala sensory gateway to the emotions, Emotion: Theory, Research and Experience, pp. 281-300, (1986); Breggin P.R., Brain damage, dementia and persistent cognitive dysfunction associated with neuroleptic drugs: Evidence, etiology, imp…	31	1	1993	10.1007/BF02691214		0
410	WESTERMANN, R; BRAND, C	CHARACTERISTICS OF INTRINSICALLY MOTIVATED BEHAVIOR IN LEISURE-TIME ACTIVITIES WITH DIFFERENT DEGREES OF ACHIEVEMENT ORIENTATION	ZEITSCHRIFT FUR EXPERIMENTELLE UND ANGEWANDTE PSYCHOLOGIE	German	Article			SCALE	On the basis of theoretical approaches to motivation and action control, several main characteristics of intrinsically motivated behavior were described and studied empirically. In a partially structured interview each of 84 adults was questioned intensively about his or her favorite leisure-time activity. According to the results, goals that are inherent to the activities themselves are more imp…	[Anonymous], 1989, MOTIVATION HANDELN; [Anonymous], 1981, IPC FRAGEBOGEN KONTR; CALDER BJ, 1975, J PERS SOC PSYCHOL, V31, P76, DOI 10.1037/h0076167; Cohen J., 1977, STAT POWER ANAL BEHA, DOI 10.1016/C2013-0-10517-X; CSIKSZENTMIHALYI M, 1987, J NERV MENT DIS, V175, P526, DOI 10.1097/00005053-198709000-00004; Csikszentmihalyi M., 1988, OPTIMAL EXPERIENCE P, DOI [10.1017/CBO9780511621956, DOI 10.101…	38	0	1993		Psychology	0
411	Kirchsteiger G.	The role of envy in ultimatum games	Journal of Economic Behavior and Organization	English	Article				The behaviour of subjects in ultimatum bargaining experiments is very different from that predicted by standard theory. These 'anomalies' are frequently explained by fairness considerations. In this paper we consider the possibility that the subjects are simply envious. We derive the implications of envy for the behaviour in ultimatum games and it will be shown that envy is a potential explanatio…	Binmore, Perfect equilibrium in bargaining models, The economics of bargaining, (1987); Binmore, Shaked, Sutton, Testing noncooperative game theory: A preliminary study, American Economic Review, 75, pp. 1178-1180, (1985); Forsythe, Horowitz, Savin, Sefton, Replicability, fairness and pay with simple bargaining games, Working paper 88-30, (1988); Fouraker, Siegel, Bargaining behavior, (1963); Gut…	16	136	1994	10.1016/0167-2681(94)90106-6	Behavioral Sciences	0
412	Nylander I.; Hyytiä P.; Forsander O.; Terenius L.	Differences between Alcohol‐Preferring (AA) and Alcohol‐Avoiding (ANA) Rats in the Prodynorphin and Proenkephalin Systems	Alcoholism: Clinical and Experimental Research	English	Article		Alcohol Consumption; Dynorphins; Enkephalins; Rats	Alcohol Drinking; Animal; Biological Markers; Brain; Brain Mapping; Enkephalins; Female; Motivation; Peptide Fragments; Protein Precursors; Rats; Rats, Inbred Strains; Support, Non-U.S. Gov't; Animalia; prodynorphin; proenkephalin; alcohol consumption; alcoholism; animal cell; animal tissue; article; dopaminergic system; drinking behavior; female; limbic system; nonhuman; nucleus accumbens; prior…	The motivation to drink alcohol and the eventual risk of becoming addicted are in part genetically determined. Because opioid peptides are considered central to motivated behaviors, we have analyzed opioid peptides in relevant areas of the brain of two outbred lines of rats: the alcohol‐preferring [Alko Alcohol (AA)] line who voluntarily drink alcohol and the alcohol‐avoiding [Alko Non‐Alcohol (A…	Goodwin DW, Schulsinger F, Hermansen L, Guze SG, Winokur G, Alcohol problems in adoptees raised apart from alcoholic biological parents, Arch Gen Psychiatry, 28, pp. 238-243, (1973); Cadoret RJ, Gath A, Inheritance of alcoholism in adoptees, Br J Psychiatry, 132, pp. 252-258, (1978); Cloninger CR, Bohman M, Sigvardsson S, Inheritance of alcohol abuse: Cross‐fostering analysis of adopted men, Arch…	74	134	1994	10.1111/j.1530-0277.1994.tb00118.x	Physiology	0
[truncated: 2,741 more rows]

## Sheet: Edgelist
Source	Target	Type
[truncated: 8,089 more rows]

[truncated: 2 more sheets: VoS_Scopus_50Authorwords, Python code]
